# Supplementary material for: multiDEGGs: Single or Multiomic Differential Network Analysis for Biomarker Discovery and Feature Engineering for Predictive Modeling
Source: Comput Struct Biotechnol J. 2026 Mar 18;35(1):0001. doi: 10.34133/csbj.0001 (PMC13082464; doi:10.34133/csbj.0001)
Supplement: Supplementary 1 — Supplementary Methods Figs. S1 to S9 Files S1 to S3 Movie S1 [file csbj.0001.f1.zip › Supplementary File 1.csv]

	Noise_SD	Delta_Beta	Outlier_Fraction	Mean_AUC	SD_AUC	Mean_Sensitivity	SD_Sensitivity	Mean_Specificity	SD_Specificity
1	0.5	0.5	0.1	0.98196875	0.0310242016024494	0.965	0.0411636301174282	0.98875	0.0190485490844374
2	0.5	0.5	0.2	0.98634375	0.0348496429371551	0.855	0.0643341968853959	0.99	0.0184466196843156
3	0.5	0.5	0.3	0.9579375	0.065225337239876	0.715	0.102875329080073	0.9875	0.0220479275922049
4	0.5	0.75	0.1	0.9940625	0.0127108945506512	0.99	0.0210818510677892	0.9975	0.00790569415042096
5	0.5	0.75	0.2	0.9970625	0.00780652549331506	0.99	0.0210818510677892	0.99	0.0184466196843156
6	0.5	0.75	0.3	0.99675	0.00856855523929727	0.97	0.0483045891539648	0.99375	0.00883883476483184
7	0.5	1	0.1	0.9949375	0.0106726871030683	0.99	0.0210818510677892	0.99875	0.00395284707521046
8	0.5	1	0.2	0.99496875	0.0106070620637856	0.99	0.0210818510677892	0.99875	0.00395284707521046
9	0.5	1	0.3	0.9818125	0.0260748954669257	0.97	0.0421637021355784	0.99375	0.00883883476483184
10	0.8	0.5	0.1	0.9999375	0.000197642353760519	0.99	0.0210818510677892	0.99875	0.00395284707521046
11	0.8	0.5	0.2	0.99571875	0.0116070369729602	0.87	0.0632455532033676	0.995	0.0105409255338946
12	0.8	0.5	0.3	0.98415625	0.0420585864738765	0.685	0.122587836989555	0.99625	0.0118585412256314
13	0.8	0.75	0.1	0.9999375	0.000197642353760519	1	0	0.9975	0.00527046276694728
14	0.8	0.75	0.2	0.9658125	0.0586640920363081	0.95	0.0816496580927726	0.98875	0.0190485490844374
15	0.8	0.75	0.3	0.98746875	0.0231270879312668	0.915	0.052967495273569	0.9975	0.00790569415042096
16	0.8	1	0.1	1	0	1	0	0.99	0.0129099444873581
17	0.8	1	0.2	0.98790625	0.0230724111118426	0.98	0.0349602949390051	0.9925	0.0134370962471642
18	0.8	1	0.3	0.9795	0.0382832553329632	0.965	0.052967495273569	0.9875	0.0235702260395516
19	1.2	0.5	0.1	0.97315625	0.0580739116133004	0.91	0.0843274042711568	0.99	0.0241522945769824
20	1.2	0.5	0.2	0.9840625	0.0318760212254705	0.8	0.105409255338946	0.9925	0.0197202659436654
21	1.2	0.5	0.3	0.96359375	0.0709330257399541	0.59	0.0966091783079296	0.98875	0.0181142209327368
22	1.2	0.75	0.1	0.9860625	0.0293861533199639	0.98	0.0421637021355784	0.99	0.0184466196843156
23	1.2	0.75	0.2	0.99346875	0.0137503551090507	0.98	0.0349602949390051	0.995	0.0105409255338946
24	1.2	0.75	0.3	0.989125	0.025085271242969	0.9	0.0577350269189625	0.995	0.0120761472884912
25	1.2	1	0.1	1	0	1	0	0.99625	0.00843685697138191
26	1.2	1	0.2	0.986	0.0295160620114989	0.98	0.0421637021355784	0.99125	0.0167186688731157
27	1.2	1	0.3	0.9944375	0.0117304802402402	0.98	0.0258198889747161	0.98875	0.016083549221349
