# Supplementary material for: multiDEGGs: Single or Multiomic Differential Network Analysis for Biomarker Discovery and Feature Engineering for Predictive Modeling
Source: Comput Struct Biotechnol J. 2026 Mar 18;35(1):0001. doi: 10.34133/csbj.0001 (PMC13082464; doi:10.34133/csbj.0001)
Supplement: Supplementary 1 — Supplementary Methods Figs. S1 to S9 Files S1 to S3 Movie S1 [file csbj.0001.f1.zip › Supplementary File 2.xlsx]

## Sheet: R4RA_Tocilizumab
	model	balance	filter	nfilter	AUC	Accuracy	Balanced.accuracy	nvar	color
glmnet.1.1	glmnet	none	Boruta filter	40	0.509514	0.630769	0.54334	10	boruta_filter
glmnet.1.2	glmnet	none	Boruta filter	40	0.473573	0.630769	0.55444	10	boruta_filter
glmnet.1.3	glmnet	none	Boruta filter	40	0.460888	0.569231	0.496829	8	boruta_filter
glmnet.1.4	glmnet	none	Boruta filter	40	0.448203	0.6	0.508985	8	boruta_filter
glmnet.1.5	glmnet	none	Boruta filter	40	0.490486	0.615385	0.520613	8	boruta_filter
glmnet.1.6	glmnet	none	Boruta filter	40	0.607822	0.615385	0.531712	9	boruta_filter
glmnet.1.7	glmnet	none	Boruta filter	40	0.4926	0.646154	0.53277	8	boruta_filter
glmnet.1.8	glmnet	none	Boruta filter	40	0.519027	0.676923	0.578224	6	boruta_filter
glmnet.1.9	glmnet	none	Boruta filter	40	0.470402	0.6	0.520085	11	boruta_filter
glmnet.1.10	glmnet	none	Boruta filter	40	0.534884	0.661538	0.577696	10	boruta_filter
glmnet.1.11	glmnet	none	Boruta filter	40	NA	NA	NA	NA	boruta_filter
glmnet.1.12	glmnet	none	Boruta filter	40	0.542283	0.646154	0.554968	10	boruta_filter
glmnet.1.13	glmnet	none	Boruta filter	40	0.540169	0.661538	0.566596	8	boruta_filter
glmnet.1.14	glmnet	none	Boruta filter	40	0.480973	0.538462	0.462474	8	boruta_filter
glmnet.1.15	glmnet	none	Boruta filter	40	0.590909	0.723077	0.624207	8	boruta_filter
glmnet.1.16	glmnet	none	Boruta filter	40	0.473573	0.661538	0.555497	8	boruta_filter
pls.1.1	pls	none	Boruta filter	40	0.442918	0.646154	0.554968	16	boruta_filter
pls.1.2	pls	none	Boruta filter	40	0.598309	0.630769	0.565539	16	boruta_filter
pls.1.3	pls	none	Boruta filter	40	0.452431	0.553846	0.485201	17	boruta_filter
pls.1.4	pls	none	Boruta filter	40	0.454545	0.523077	0.450846	14	boruta_filter
pls.1.5	pls	none	Boruta filter	40	0.46723	0.6	0.497886	14	boruta_filter
pls.1.6	pls	none	Boruta filter	40	0.577167	0.6	0.520085	12	boruta_filter
pls.1.7	pls	none	Boruta filter	40	0.476744	0.630769	0.54334	15	boruta_filter
pls.1.8	pls	none	Boruta filter	40	0.464059	0.569231	0.47463	19	boruta_filter
pls.1.9	pls	none	Boruta filter	40	0.506342	0.661538	0.577696	14	boruta_filter
pls.1.10	pls	none	Boruta filter	40	0.53277	0.6	0.531184	14	boruta_filter
pls.1.11	pls	none	Boruta filter	40	0.584567	0.646154	0.554968	13	boruta_filter
pls.1.12	pls	none	Boruta filter	40	0.545455	0.723077	0.635307	14	boruta_filter
pls.1.13	pls	none	Boruta filter	40	0.540169	0.615385	0.531712	15	boruta_filter
pls.1.14	pls	none	Boruta filter	40	0.520085	0.630769	0.565539	14	boruta_filter
pls.1.15	pls	none	Boruta filter	40	0.598309	0.661538	0.577696	12	boruta_filter
pls.1.16	pls	none	Boruta filter	40	0.541226	0.646154	0.566068	16	boruta_filter
pda.1.1	pda	none	Boruta filter	40	0.501057	0.646154	0.566068	13	boruta_filter
pda.1.2	pda	none	Boruta filter	40	0.493658	0.6	0.531184	18	boruta_filter
pda.1.3	pda	none	Boruta filter	40	0.485201	0.630769	0.55444	16	boruta_filter
pda.1.4	pda	none	Boruta filter	40	0.392178	0.538462	0.462474	13	boruta_filter
pda.1.5	pda	none	Boruta filter	40	0.595137	0.646154	0.599366	12	boruta_filter
pda.1.6	pda	none	Boruta filter	40	0.493658	0.553846	0.5074	16	boruta_filter
pda.1.7	pda	none	Boruta filter	40	0.47463	0.569231	0.47463	14	boruta_filter
pda.1.8	pda	none	Boruta filter	40	0.587738	0.615385	0.565011	16	boruta_filter
pda.1.9	pda	none	Boruta filter	40	0.588795	0.661538	0.588795	14	boruta_filter
pda.1.10	pda	none	Boruta filter	40	0.527484	0.584615	0.519556	17	boruta_filter
pda.1.11	pda	none	Boruta filter	40	0.362579	0.569231	0.47463	16	boruta_filter
pda.1.12	pda	none	Boruta filter	40	0.565539	0.584615	0.497357	16	boruta_filter
pda.1.13	pda	none	Boruta filter	40	0.623679	0.569231	0.496829	12	boruta_filter
pda.1.14	pda	none	Boruta filter	40	0.469345	0.569231	0.530127	14	boruta_filter
pda.1.15	pda	none	Boruta filter	40	0.694503	0.676923	0.633721	13	boruta_filter
pda.1.16	pda	none	Boruta filter	40	0.421776	0.553846	0.463002	16	boruta_filter
svmPoly.1.1	svmPoly	none	Boruta filter	40	0.5074	0.569231	0.507928	11	boruta_filter
svmPoly.1.2	svmPoly	none	Boruta filter	40	0.546512	0.615385	0.542812	14	boruta_filter
svmPoly.1.3	svmPoly	none	Boruta filter	40	0.429175	0.584615	0.497357	12	boruta_filter
svmPoly.1.4	svmPoly	none	Boruta filter	40	0.498943	0.630769	0.532241	14	boruta_filter
svmPoly.1.5	svmPoly	none	Boruta filter	40	0.506342	0.646154	0.554968	16	boruta_filter
svmPoly.1.6	svmPoly	none	Boruta filter	40	0.549683	0.692308	0.600951	14	boruta_filter
svmPoly.1.7	svmPoly	none	Boruta filter	40	0.565539	0.615385	0.553911	14	boruta_filter
svmPoly.1.8	svmPoly	none	Boruta filter	40	0.493658	0.615385	0.531712	14	boruta_filter
svmPoly.1.9	svmPoly	none	Boruta filter	40	0.55074	0.615385	0.542812	14	boruta_filter
svmPoly.1.10	svmPoly	none	Boruta filter	40	0.418605	0.6	0.520085	11	boruta_filter
svmPoly.1.11	svmPoly	none	Boruta filter	40	0.55814	0.676923	0.589323	14	boruta_filter
svmPoly.1.12	svmPoly	none	Boruta filter	40	0.533827	0.630769	0.54334	16	boruta_filter
svmPoly.1.13	svmPoly	none	Boruta filter	40	0.53277	0.6	0.486786	16	boruta_filter
svmPoly.1.14	svmPoly	none	Boruta filter	40	0.572939	0.646154	0.566068	14	boruta_filter
svmPoly.1.15	svmPoly	none	Boruta filter	40	0.599366	0.646154	0.566068	13	boruta_filter
svmPoly.1.16	svmPoly	none	Boruta filter	40	0.485201	0.6	0.542283	16	boruta_filter
gbm.1.1	gbm	none	Boruta filter	40	0.540698	0.646154	0.566068	18	boruta_filter
gbm.1.2	gbm	none	Boruta filter	40	0.556025	0.630769	0.565539	17	boruta_filter
gbm.1.3	gbm	none	Boruta filter	40	0.527484	0.615385	0.565011	13	boruta_filter
gbm.1.4	gbm	none	Boruta filter	40	0.581395	0.630769	0.55444	12	boruta_filter
gbm.1.5	gbm	none	Boruta filter	40	0.484144	0.615385	0.553911	12	boruta_filter
gbm.1.6	gbm	none	Boruta filter	40	0.608879	0.6	0.542283	15	boruta_filter
gbm.1.7	gbm	none	Boruta filter	40	0.468288	0.630769	0.54334	12	boruta_filter
gbm.1.8	gbm	none	Boruta filter	40	0.642706	0.584615	0.486258	15	boruta_filter
gbm.1.9	gbm	none	Boruta filter	40	0.527484	0.584615	0.508457	14	boruta_filter
gbm.1.10	gbm	none	Boruta filter	40	0.554968	0.6	0.508985	13	boruta_filter
gbm.1.11	gbm	none	Boruta filter	40	0.548626	0.615385	0.531712	16	boruta_filter
gbm.1.12	gbm	none	Boruta filter	40	0.599366	0.646154	0.588266	15	boruta_filter
gbm.1.13	gbm	none	Boruta filter	40	0.562368	0.584615	0.519556	17	boruta_filter
gbm.1.14	gbm	none	Boruta filter	40	0.519027	0.553846	0.485201	15	boruta_filter
gbm.1.15	gbm	none	Boruta filter	40	0.577167	0.661538	0.588795	13	boruta_filter
gbm.1.16	gbm	none	Boruta filter	40	0.523256	0.615385	0.509514	15	boruta_filter
rf.1.1	rf	none	Boruta filter	40	0.541226	0.615385	0.553911	11	boruta_filter
rf.1.2	rf	none	Boruta filter	40	0.593552	0.646154	0.566068	16	boruta_filter
rf.1.3	rf	none	Boruta filter	40	0.491543	0.6	0.520085	15	boruta_filter
rf.1.4	rf	none	Boruta filter	40	0.555497	0.630769	0.55444	11	boruta_filter
rf.1.5	rf	none	Boruta filter	40	0.581395	0.615385	0.542812	17	boruta_filter
rf.1.6	rf	none	Boruta filter	40	0.590381	0.615385	0.553911	18	boruta_filter
rf.1.7	rf	none	Boruta filter	40	0.624736	0.584615	0.508457	12	boruta_filter
rf.1.8	rf	none	Boruta filter	40	0.663848	0.692308	0.634249	17	boruta_filter
rf.1.9	rf	none	Boruta filter	40	0.584567	0.646154	0.566068	18	boruta_filter
rf.1.10	rf	none	Boruta filter	40	0.52167	0.538462	0.484672	13	boruta_filter
rf.1.11	rf	none	Boruta filter	40	0.598837	0.615385	0.542812	17	boruta_filter
rf.1.12	rf	none	Boruta filter	40	0.44556	0.523077	0.473044	16	boruta_filter
rf.1.13	rf	none	Boruta filter	40	0.451374	0.584615	0.486258	14	boruta_filter
rf.1.14	rf	none	Boruta filter	40	0.54704	0.569231	0.507928	18	boruta_filter
rf.1.15	rf	none	Boruta filter	40	0.602008	0.6	0.531184	12	boruta_filter
rf.1.16	rf	none	Boruta filter	40	0.405391	0.553846	0.463002	16	boruta_filter
xgbTree.1.1	xgbTree	none	Boruta filter	40	0.470402	0.6	0.508985	14	boruta_filter
xgbTree.1.2	xgbTree	none	Boruta filter	40	0.4963	0.523077	0.428647	14	boruta_filter
xgbTree.1.3	xgbTree	none	Boruta filter	40	0.55444	0.615385	0.553911	12	boruta_filter
xgbTree.1.4	xgbTree	none	Boruta filter	40	0.552854	0.630769	0.565539	13	boruta_filter
xgbTree.1.5	xgbTree	none	Boruta filter	40	0.559197	0.615385	0.553911	15	boruta_filter
xgbTree.1.6	xgbTree	none	Boruta filter	40	0.573996	0.676923	0.578224	12	boruta_filter
xgbTree.1.7	xgbTree	none	Boruta filter	40	0.527484	0.646154	0.577167	11	boruta_filter
xgbTree.1.8	xgbTree	none	Boruta filter	40	0.67019	0.676923	0.611522	18	boruta_filter
xgbTree.1.9	xgbTree	none	Boruta filter	40	0.598309	0.615385	0.542812	17	boruta_filter
xgbTree.1.10	xgbTree	none	Boruta filter	40	0.475687	0.553846	0.4963	14	boruta_filter
xgbTree.1.11	xgbTree	none	Boruta filter	40	0.651163	0.661538	0.599894	10	boruta_filter
xgbTree.1.12	xgbTree	none	Boruta filter	40	0.604651	0.646154	0.577167	17	boruta_filter
xgbTree.1.13	xgbTree	none	Boruta filter	40	0.560254	0.646154	0.554968	14	boruta_filter
xgbTree.1.14	xgbTree	none	Boruta filter	40	0.600423	0.615385	0.565011	14	boruta_filter
xgbTree.1.15	xgbTree	none	Boruta filter	40	0.602537	0.692308	0.62315	15	boruta_filter
xgbTree.1.16	xgbTree	none	Boruta filter	40	0.438689	0.584615	0.486258	16	boruta_filter
xgbLinear.1.1	xgbLinear	none	Boruta filter	40	0.570825	0.569231	0.496829	12	boruta_filter
xgbLinear.1.2	xgbLinear	none	Boruta filter	40	0.54334	0.538462	0.473573	13	boruta_filter
xgbLinear.1.3	xgbLinear	none	Boruta filter	40	0.569239	0.646154	0.554968	13	boruta_filter
xgbLinear.1.4	xgbLinear	none	Boruta filter	40	0.553911	0.615385	0.542812	10	boruta_filter
xgbLinear.1.5	xgbLinear	none	Boruta filter	40	0.606765	0.630769	0.587738	16	boruta_filter
xgbLinear.1.6	xgbLinear	none	Boruta filter	40	0.647463	0.646154	0.577167	16	boruta_filter
xgbLinear.1.7	xgbLinear	none	Boruta filter	40	0.584567	0.569231	0.519027	15	boruta_filter
xgbLinear.1.8	xgbLinear	none	Boruta filter	40	0.575053	0.615385	0.553911	14	boruta_filter
xgbLinear.1.9	xgbLinear	none	Boruta filter	40	0.512156	0.538462	0.451374	18	boruta_filter
xgbLinear.1.10	xgbLinear	none	Boruta filter	40	0.567653	0.615385	0.531712	16	boruta_filter
xgbLinear.1.11	xgbLinear	none	Boruta filter	40	0.665433	0.630769	0.565539	14	boruta_filter
xgbLinear.1.12	xgbLinear	none	Boruta filter	40	0.567653	0.615385	0.531712	14	boruta_filter
xgbLinear.1.13	xgbLinear	none	Boruta filter	40	0.567653	0.584615	0.519556	14	boruta_filter
xgbLinear.1.14	xgbLinear	none	Boruta filter	40	0.550211	0.661538	0.588795	17	boruta_filter
xgbLinear.1.15	xgbLinear	none	Boruta filter	40	0.637421	0.630769	0.55444	12	boruta_filter
xgbLinear.1.16	xgbLinear	none	Boruta filter	40	0.536998	0.615385	0.542812	11	boruta_filter
glmnet.1.17	glmnet	none	ReliefF filter	40	0.451374	0.630769	0.521142	10	relieff_filter
glmnet.1.21	glmnet	none	ReliefF filter	40	0.577167	0.646154	0.53277	10	relieff_filter
glmnet.1.31	glmnet	none	ReliefF filter	40	0.511628	0.523077	0.439746	9	relieff_filter
glmnet.1.41	glmnet	none	ReliefF filter	40	0.557082	0.630769	0.532241	12	relieff_filter
glmnet.1.51	glmnet	none	ReliefF filter	40	0.440275	0.630769	0.510042	5	relieff_filter
glmnet.1.61	glmnet	none	ReliefF filter	40	0.469345	0.6	0.520085	11	relieff_filter
glmnet.1.71	glmnet	none	ReliefF filter	40	0.5	0.661538	0.566596	12	relieff_filter
glmnet.1.81	glmnet	none	ReliefF filter	40	0.496829	0.615385	0.520613	13	relieff_filter
glmnet.1.91	glmnet	none	ReliefF filter	40	0.448203	0.661538	0.544397	12	relieff_filter
glmnet.1.101	glmnet	none	ReliefF filter	40	0.553911	0.676923	0.544926	8	relieff_filter
glmnet.1.111	glmnet	none	ReliefF filter	40	0.512156	0.630769	0.498943	5	relieff_filter
glmnet.1.121	glmnet	none	ReliefF filter	40	0.478858	0.6	0.486786	10	relieff_filter
glmnet.1.131	glmnet	none	ReliefF filter	40	0.424419	0.615385	0.498414	6	relieff_filter
glmnet.1.141	glmnet	none	ReliefF filter	40	0.310254	0.553846	0.429704	10	relieff_filter
glmnet.1.151	glmnet	none	ReliefF filter	40	0.450317	0.630769	0.510042	10	relieff_filter
glmnet.1.161	glmnet	none	ReliefF filter	40	0.444503	0.538462	0.451374	11	relieff_filter
pls.1.17	pls	none	ReliefF filter	40	0.571882	0.630769	0.565539	40	relieff_filter
pls.1.21	pls	none	ReliefF filter	40	0.659619	0.676923	0.622622	40	relieff_filter
pls.1.31	pls	none	ReliefF filter	40	0.623679	0.630769	0.565539	40	relieff_filter
pls.1.41	pls	none	ReliefF filter	40	0.671247	0.661538	0.599894	40	relieff_filter
pls.1.51	pls	none	ReliefF filter	40	0.567653	0.584615	0.497357	40	relieff_filter
pls.1.61	pls	none	ReliefF filter	40	0.577167	0.584615	0.497357	40	relieff_filter
pls.1.71	pls	none	ReliefF filter	40	0.625793	0.692308	0.62315	40	relieff_filter
pls.1.81	pls	none	ReliefF filter	40	0.546512	0.646154	0.566068	40	relieff_filter
pls.1.91	pls	none	ReliefF filter	40	0.559197	0.661538	0.566596	40	relieff_filter
pls.1.101	pls	none	ReliefF filter	40	0.637421	0.646154	0.588266	40	relieff_filter
pls.1.111	pls	none	ReliefF filter	40	0.506342	0.584615	0.508457	40	relieff_filter
pls.1.121	pls	none	ReliefF filter	40	0.510571	0.676923	0.589323	40	relieff_filter
pls.1.131	pls	none	ReliefF filter	40	0.530655	0.569231	0.519027	40	relieff_filter
pls.1.141	pls	none	ReliefF filter	40	0.503171	0.538462	0.462474	40	relieff_filter
pls.1.151	pls	none	ReliefF filter	40	0.551797	0.569231	0.507928	40	relieff_filter
pls.1.161	pls	none	ReliefF filter	40	0.545455	0.584615	0.519556	40	relieff_filter
pda.1.17	pda	none	ReliefF filter	40	0.539112	0.569231	0.563425	40	relieff_filter
pda.1.21	pda	none	ReliefF filter	40	0.610994	0.646154	0.599366	40	relieff_filter
pda.1.31	pda	none	ReliefF filter	40	0.44926	0.584615	0.530655	40	relieff_filter
pda.1.41	pda	none	ReliefF filter	40	0.563425	0.569231	0.541226	40	relieff_filter
pda.1.51	pda	none	ReliefF filter	40	0.617336	0.646154	0.588266	40	relieff_filter
pda.1.61	pda	none	ReliefF filter	40	0.511628	0.553846	0.5074	40	relieff_filter
pda.1.71	pda	none	ReliefF filter	40	0.581395	0.615385	0.57611	40	relieff_filter
pda.1.81	pda	none	ReliefF filter	40	0.509514	0.538462	0.495772	40	relieff_filter
pda.1.91	pda	none	ReliefF filter	40	0.55814	0.584615	0.530655	40	relieff_filter
pda.1.101	pda	none	ReliefF filter	40	0.647463	0.523077	0.495243	40	relieff_filter
pda.1.111	pda	none	ReliefF filter	40	0.539112	0.6	0.575581	40	relieff_filter
pda.1.121	pda	none	ReliefF filter	40	0.420719	0.446154	0.414905	40	relieff_filter
pda.1.131	pda	none	ReliefF filter	40	0.491015	0.553846	0.529598	40	relieff_filter
pda.1.141	pda	none	ReliefF filter	40	0.422833	0.4	0.324524	40	relieff_filter
pda.1.151	pda	none	ReliefF filter	40	0.501057	0.553846	0.4963	40	relieff_filter
pda.1.161	pda	none	ReliefF filter	40	0.390063	0.507692	0.461416	40	relieff_filter
svmPoly.1.17	svmPoly	none	ReliefF filter	40	0.606765	0.615385	0.520613	40	relieff_filter
svmPoly.1.21	svmPoly	none	ReliefF filter	40	0.633192	0.692308	0.634249	40	relieff_filter
svmPoly.1.31	svmPoly	none	ReliefF filter	40	0.476744	0.615385	0.542812	40	relieff_filter
svmPoly.1.41	svmPoly	none	ReliefF filter	40	0.597252	0.676923	0.589323	40	relieff_filter
svmPoly.1.51	svmPoly	none	ReliefF filter	40	0.609937	0.676923	0.589323	40	relieff_filter
svmPoly.1.61	svmPoly	none	ReliefF filter	40	0.572939	0.630769	0.532241	40	relieff_filter
svmPoly.1.71	svmPoly	none	ReliefF filter	40	0.603594	0.676923	0.622622	40	relieff_filter
svmPoly.1.81	svmPoly	none	ReliefF filter	40	0.502114	0.553846	0.451903	40	relieff_filter
svmPoly.1.91	svmPoly	none	ReliefF filter	40	0.519027	0.646154	0.566068	40	relieff_filter
svmPoly.1.101	svmPoly	none	ReliefF filter	40	0.633192	0.692308	0.612051	40	relieff_filter
svmPoly.1.111	svmPoly	none	ReliefF filter	40	0.58351	0.646154	0.566068	40	relieff_filter
svmPoly.1.121	svmPoly	none	ReliefF filter	40	0.510571	0.646154	0.554968	40	relieff_filter
svmPoly.1.131	svmPoly	none	ReliefF filter	40	0.422833	0.553846	0.440803	40	relieff_filter
svmPoly.1.141	svmPoly	none	ReliefF filter	40	0.394292	0.569231	0.485729	40	relieff_filter
svmPoly.1.151	svmPoly	none	ReliefF filter	40	0.505285	0.553846	0.463002	40	relieff_filter
svmPoly.1.161	svmPoly	none	ReliefF filter	40	0.436575	0.6	0.497886	40	relieff_filter
gbm.1.17	gbm	none	ReliefF filter	40	0.44926	0.553846	0.474101	40	relieff_filter
gbm.1.21	gbm	none	ReliefF filter	40	0.628964	0.692308	0.600951	40	relieff_filter
gbm.1.31	gbm	none	ReliefF filter	40	0.466173	0.615385	0.531712	40	relieff_filter
gbm.1.41	gbm	none	ReliefF filter	40	0.64482	0.646154	0.52167	40	relieff_filter
gbm.1.51	gbm	none	ReliefF filter	40	0.475687	0.615385	0.520613	40	relieff_filter
gbm.1.61	gbm	none	ReliefF filter	40	0.491543	0.584615	0.486258	40	relieff_filter
gbm.1.71	gbm	none	ReliefF filter	40	0.545455	0.615385	0.520613	40	relieff_filter
gbm.1.81	gbm	none	ReliefF filter	40	0.483087	0.646154	0.554968	40	relieff_filter
gbm.1.91	gbm	none	ReliefF filter	40	0.552854	0.661538	0.599894	40	relieff_filter
gbm.1.101	gbm	none	ReliefF filter	40	0.554968	0.676923	0.578224	40	relieff_filter
gbm.1.111	gbm	none	ReliefF filter	40	0.5	0.630769	0.532241	40	relieff_filter
gbm.1.121	gbm	none	ReliefF filter	40	0.432347	0.538462	0.440275	40	relieff_filter
gbm.1.131	gbm	none	ReliefF filter	40	0.461945	0.553846	0.451903	40	relieff_filter
gbm.1.141	gbm	none	ReliefF filter	40	0.501057	0.615385	0.531712	40	relieff_filter
gbm.1.151	gbm	none	ReliefF filter	40	0.437632	0.584615	0.475159	40	relieff_filter
gbm.1.161	gbm	none	ReliefF filter	40	0.563425	0.6	0.520085	40	relieff_filter
rf.1.17	rf	none	ReliefF filter	40	0.58351	0.615385	0.509514	40	relieff_filter
rf.1.21	rf	none	ReliefF filter	40	0.649049	0.707692	0.612579	40	relieff_filter
rf.1.31	rf	none	ReliefF filter	40	0.53277	0.646154	0.543869	40	relieff_filter
rf.1.41	rf	none	ReliefF filter	40	0.578753	0.661538	0.566596	40	relieff_filter
rf.1.51	rf	none	ReliefF filter	40	0.525899	0.723077	0.624207	40	relieff_filter
rf.1.61	rf	none	ReliefF filter	40	0.543869	0.676923	0.556025	40	relieff_filter
rf.1.71	rf	none	ReliefF filter	40	0.631607	0.661538	0.555497	40	relieff_filter
rf.1.81	rf	none	ReliefF filter	40	0.527484	0.646154	0.53277	40	relieff_filter
rf.1.91	rf	none	ReliefF filter	40	0.569767	0.676923	0.578224	40	relieff_filter
rf.1.101	rf	none	ReliefF filter	40	0.588795	0.723077	0.613108	40	relieff_filter
rf.1.111	rf	none	ReliefF filter	40	0.561311	0.707692	0.612579	40	relieff_filter
rf.1.121	rf	none	ReliefF filter	40	0.487315	0.6	0.508985	40	relieff_filter
rf.1.131	rf	none	ReliefF filter	40	0.432875	0.723077	0.613108	40	relieff_filter
rf.1.141	rf	none	ReliefF filter	40	0.492072	0.646154	0.53277	40	relieff_filter
rf.1.151	rf	none	ReliefF filter	40	0.469345	0.630769	0.532241	40	relieff_filter
rf.1.161	rf	none	ReliefF filter	40	0.488372	0.661538	0.555497	40	relieff_filter
xgbTree.1.17	xgbTree	none	ReliefF filter	40	0.460888	0.569231	0.496829	40	relieff_filter
xgbTree.1.21	xgbTree	none	ReliefF filter	40	0.639535	0.738462	0.669133	40	relieff_filter
xgbTree.1.31	xgbTree	none	ReliefF filter	40	0.527484	0.630769	0.54334	40	relieff_filter
xgbTree.1.41	xgbTree	none	ReliefF filter	40	0.547569	0.661538	0.577696	40	relieff_filter
xgbTree.1.51	xgbTree	none	ReliefF filter	40	0.490486	0.569231	0.463531	40	relieff_filter
xgbTree.1.61	xgbTree	none	ReliefF filter	40	0.533827	0.538462	0.429175	40	relieff_filter
xgbTree.1.71	xgbTree	none	ReliefF filter	40	0.587738	0.646154	0.543869	40	relieff_filter
xgbTree.1.81	xgbTree	none	ReliefF filter	40	0.483087	0.615385	0.509514	40	relieff_filter
xgbTree.1.91	xgbTree	none	ReliefF filter	40	0.47463	0.6	0.497886	40	relieff_filter
xgbTree.1.101	xgbTree	none	ReliefF filter	40	0.634249	0.676923	0.589323	40	relieff_filter
xgbTree.1.111	xgbTree	none	ReliefF filter	40	0.478858	0.584615	0.508457	40	relieff_filter
xgbTree.1.121	xgbTree	none	ReliefF filter	40	0.459831	0.569231	0.485729	40	relieff_filter
xgbTree.1.131	xgbTree	none	ReliefF filter	40	0.459831	0.584615	0.464059	40	relieff_filter
xgbTree.1.141	xgbTree	none	ReliefF filter	40	0.454545	0.569231	0.485729	40	relieff_filter
xgbTree.1.151	xgbTree	none	ReliefF filter	40	0.464059	0.6	0.497886	40	relieff_filter
xgbTree.1.161	xgbTree	none	ReliefF filter	40	0.559197	0.615385	0.531712	40	relieff_filter
xgbLinear.1.17	xgbLinear	none	ReliefF filter	40	0.538055	0.630769	0.55444	40	relieff_filter
xgbLinear.1.21	xgbLinear	none	ReliefF filter	40	0.59408	0.676923	0.589323	40	relieff_filter
xgbLinear.1.31	xgbLinear	none	ReliefF filter	40	0.487315	0.615385	0.531712	40	relieff_filter
xgbLinear.1.41	xgbLinear	none	ReliefF filter	40	0.573996	0.661538	0.577696	40	relieff_filter
xgbLinear.1.51	xgbLinear	none	ReliefF filter	40	0.522199	0.615385	0.542812	40	relieff_filter
xgbLinear.1.61	xgbLinear	none	ReliefF filter	40	0.469345	0.615385	0.520613	40	relieff_filter
xgbLinear.1.71	xgbLinear	none	ReliefF filter	40	0.58351	0.615385	0.531712	40	relieff_filter
xgbLinear.1.81	xgbLinear	none	ReliefF filter	40	0.442918	0.569231	0.463531	40	relieff_filter
xgbLinear.1.91	xgbLinear	none	ReliefF filter	40	0.455603	0.584615	0.497357	40	relieff_filter
xgbLinear.1.101	xgbLinear	none	ReliefF filter	40	0.53277	0.630769	0.54334	40	relieff_filter
xgbLinear.1.111	xgbLinear	none	ReliefF filter	40	0.541226	0.661538	0.566596	40	relieff_filter
xgbLinear.1.121	xgbLinear	none	ReliefF filter	40	0.468288	0.6	0.542283	40	relieff_filter
xgbLinear.1.131	xgbLinear	none	ReliefF filter	40	0.45666	0.584615	0.486258	40	relieff_filter
xgbLinear.1.141	xgbLinear	none	ReliefF filter	40	0.447146	0.553846	0.463002	40	relieff_filter
xgbLinear.1.151	xgbLinear	none	ReliefF filter	40	0.471459	0.553846	0.463002	40	relieff_filter
xgbLinear.1.161	xgbLinear	none	ReliefF filter	40	0.579281	0.630769	0.54334	40	relieff_filter
glmnet.1.18	glmnet	none	multiDEGGs filter	40	0.615222	0.676923	0.556025	6	DEGGs
glmnet.1.22	glmnet	none	multiDEGGs filter	40	0.542812	0.661538	0.544397	6	DEGGs
glmnet.1.32	glmnet	none	multiDEGGs filter	40	0.621564	0.692308	0.600951	4	DEGGs
glmnet.1.42	glmnet	none	multiDEGGs filter	40	0.606765	0.646154	0.543869	5	DEGGs
glmnet.1.52	glmnet	none	multiDEGGs filter	40	0.512685	0.723077	0.602008	3	DEGGs
glmnet.1.62	glmnet	none	multiDEGGs filter	40	0.462474	0.615385	0.498414	1	DEGGs
glmnet.1.72	glmnet	none	multiDEGGs filter	40	0.536998	0.707692	0.590381	4	DEGGs
glmnet.1.82	glmnet	none	multiDEGGs filter	40	0.502114	0.630769	0.498943	2	DEGGs
glmnet.1.92	glmnet	none	multiDEGGs filter	40	0.592495	0.707692	0.579281	6	DEGGs
glmnet.1.102	glmnet	none	multiDEGGs filter	40	0.587738	0.707692	0.590381	8	DEGGs
glmnet.1.112	glmnet	none	multiDEGGs filter	40	0.616808	0.676923	0.544926	4	DEGGs
glmnet.1.122	glmnet	none	multiDEGGs filter	40	0.54334	0.707692	0.590381	5	DEGGs
glmnet.1.132	glmnet	none	multiDEGGs filter	40	0.643763	0.723077	0.613108	4	DEGGs
glmnet.1.142	glmnet	none	multiDEGGs filter	40	0.616279	0.661538	0.544397	4	DEGGs
glmnet.1.152	glmnet	none	multiDEGGs filter	40	0.485201	0.692308	0.556554	3	DEGGs
glmnet.1.162	glmnet	none	multiDEGGs filter	40	0.599894	0.707692	0.579281	2	DEGGs
glmnet.2.1	glmnet	none	t-test filter	40	0.476744	0.569231	0.496829	20	ttest_filter
glmnet.2.2	glmnet	none	t-test filter	40	0.528541	0.584615	0.497357	22	ttest_filter
glmnet.2.3	glmnet	none	t-test filter	40	0.542283	0.569231	0.485729	23	ttest_filter
glmnet.2.4	glmnet	none	t-test filter	40	0.563425	0.569231	0.519027	20	ttest_filter
glmnet.2.5	glmnet	none	t-test filter	40	0.480973	0.553846	0.485201	22	ttest_filter
glmnet.2.6	glmnet	none	t-test filter	40	0.627907	0.6	0.564482	23	ttest_filter
glmnet.2.7	glmnet	none	t-test filter	40	0.502114	0.6	0.542283	22	ttest_filter
glmnet.2.8	glmnet	none	t-test filter	40	0.534884	0.6	0.531184	22	ttest_filter
glmnet.2.9	glmnet	none	t-test filter	40	0.5074	0.553846	0.4963	21	ttest_filter
glmnet.2.10	glmnet	none	t-test filter	40	0.600423	0.615385	0.542812	22	ttest_filter
glmnet.2.11	glmnet	none	t-test filter	40	0.521142	0.569231	0.507928	20	ttest_filter
glmnet.2.12	glmnet	none	t-test filter	40	0.522199	0.569231	0.496829	24	ttest_filter
glmnet.2.13	glmnet	none	t-test filter	40	0.458774	0.553846	0.5074	22	ttest_filter
glmnet.2.14	glmnet	none	t-test filter	40	0.565539	0.6	0.542283	22	ttest_filter
glmnet.2.15	glmnet	none	t-test filter	40	0.450317	0.538462	0.429175	22	ttest_filter
glmnet.2.16	glmnet	none	t-test filter	40	0.597252	0.569231	0.507928	20	ttest_filter
glmnet.3.1	glmnet	none	Wilcoxon filter	40	0.446089	0.569231	0.507928	18	wilcoxon_filter
glmnet.3.2	glmnet	none	Wilcoxon filter	40	0.493658	0.584615	0.519556	17	wilcoxon_filter
glmnet.3.3	glmnet	none	Wilcoxon filter	40	0.556025	0.630769	0.55444	16	wilcoxon_filter
glmnet.3.4	glmnet	none	Wilcoxon filter	40	0.562368	0.646154	0.554968	18	wilcoxon_filter
glmnet.3.5	glmnet	none	Wilcoxon filter	40	0.585624	0.692308	0.62315	19	wilcoxon_filter
glmnet.3.6	glmnet	none	Wilcoxon filter	40	0.509514	0.584615	0.519556	18	wilcoxon_filter
glmnet.3.7	glmnet	none	Wilcoxon filter	40	0.504228	0.646154	0.566068	18	wilcoxon_filter
glmnet.3.8	glmnet	none	Wilcoxon filter	40	0.598309	0.661538	0.588795	16	wilcoxon_filter
glmnet.3.9	glmnet	none	Wilcoxon filter	40	0.479915	0.6	0.520085	18	wilcoxon_filter
glmnet.3.10	glmnet	none	Wilcoxon filter	40	0.547569	0.584615	0.519556	18	wilcoxon_filter
glmnet.3.11	glmnet	none	Wilcoxon filter	40	0.508457	0.615385	0.531712	18	wilcoxon_filter
glmnet.3.12	glmnet	none	Wilcoxon filter	40	0.580338	0.553846	0.485201	16	wilcoxon_filter
glmnet.3.13	glmnet	none	Wilcoxon filter	40	0.529598	0.584615	0.519556	17	wilcoxon_filter
glmnet.3.14	glmnet	none	Wilcoxon filter	40	0.566596	0.646154	0.588266	18	wilcoxon_filter
glmnet.3.15	glmnet	none	Wilcoxon filter	40	0.494715	0.569231	0.485729	17	wilcoxon_filter
glmnet.3.16	glmnet	none	Wilcoxon filter	40	0.590909	0.6	0.531184	18	wilcoxon_filter
glmnet.4.1	glmnet	none	RF filter	40	0.572939	0.630769	0.576638	20	ranger_filter
glmnet.4.2	glmnet	none	RF filter	40	0.533827	0.584615	0.508457	20	ranger_filter
glmnet.4.3	glmnet	none	RF filter	40	0.519027	0.661538	0.544397	15	ranger_filter
glmnet.4.4	glmnet	none	RF filter	40	0.489429	0.584615	0.497357	20	ranger_filter
glmnet.4.5	glmnet	none	RF filter	40	0.563425	0.646154	0.588266	22	ranger_filter
glmnet.4.6	glmnet	none	RF filter	40	0.519027	0.676923	0.567125	18	ranger_filter
glmnet.4.7	glmnet	none	RF filter	40	0.471459	0.630769	0.55444	20	ranger_filter
glmnet.4.8	glmnet	none	RF filter	40	0.530655	0.584615	0.519556	20	ranger_filter
glmnet.4.9	glmnet	none	RF filter	40	0.479915	0.646154	0.566068	20	ranger_filter
glmnet.4.10	glmnet	none	RF filter	40	0.573996	0.661538	0.566596	20	ranger_filter
glmnet.4.11	glmnet	none	RF filter	40	0.508457	0.584615	0.519556	20	ranger_filter
glmnet.4.12	glmnet	none	RF filter	40	0.529598	0.646154	0.554968	20	ranger_filter
glmnet.4.13	glmnet	none	RF filter	40	0.56871	0.646154	0.566068	20	ranger_filter
glmnet.4.14	glmnet	none	RF filter	40	0.510571	0.646154	0.566068	23	ranger_filter
glmnet.4.15	glmnet	none	RF filter	40	0.43129	0.6	0.508985	18	ranger_filter
glmnet.4.16	glmnet	none	RF filter	40	0.58351	0.6	0.520085	20	ranger_filter
glmnet.5.1	glmnet	none	Elastic Net filter	40	0.397463	0.507692	0.439218	40	glmnet_filter
glmnet.5.2	glmnet	none	Elastic Net filter	40	0.353066	0.507692	0.417019	40	glmnet_filter
glmnet.5.3	glmnet	none	Elastic Net filter	40	0.332981	0.492308	0.41649	40	glmnet_filter
glmnet.5.4	glmnet	none	Elastic Net filter	40	0.360465	0.476923	0.404863	40	glmnet_filter
glmnet.5.5	glmnet	none	Elastic Net filter	40	0.450317	0.553846	0.5074	39	glmnet_filter
glmnet.5.6	glmnet	none	Elastic Net filter	40	0.439746	0.553846	0.463002	38	glmnet_filter
glmnet.5.7	glmnet	none	Elastic Net filter	40	0.394292	0.553846	0.485201	40	glmnet_filter
glmnet.5.8	glmnet	none	Elastic Net filter	40	0.542283	0.553846	0.474101	40	glmnet_filter
glmnet.5.9	glmnet	none	Elastic Net filter	40	0.410148	0.553846	0.485201	40	glmnet_filter
glmnet.5.10	glmnet	none	Elastic Net filter	40	0.435518	0.584615	0.497357	39	glmnet_filter
glmnet.5.11	glmnet	none	Elastic Net filter	40	0.372093	0.492308	0.41649	40	glmnet_filter
glmnet.5.12	glmnet	none	Elastic Net filter	40	0.410148	0.492308	0.42759	39	glmnet_filter
glmnet.5.13	glmnet	none	Elastic Net filter	40	0.468288	0.569231	0.496829	40	glmnet_filter
glmnet.5.14	glmnet	none	Elastic Net filter	40	0.318182	0.476923	0.393763	40	glmnet_filter
glmnet.5.15	glmnet	none	Elastic Net filter	40	0.350951	0.523077	0.417548	40	glmnet_filter
glmnet.5.16	glmnet	none	Elastic Net filter	40	0.44186	0.553846	0.474101	38	glmnet_filter
glmnet.6.1	glmnet	none	PLS filter	40	0.410148	0.538462	0.462474	31	pls_filter
glmnet.6.2	glmnet	none	PLS filter	40	0.495772	0.569231	0.496829	29	pls_filter
glmnet.6.3	glmnet	none	PLS filter	40	0.420719	0.507692	0.439218	30	pls_filter
glmnet.6.4	glmnet	none	PLS filter	40	0.354123	0.492308	0.41649	31	pls_filter
glmnet.6.5	glmnet	none	PLS filter	40	0.418605	0.507692	0.461416	32	pls_filter
glmnet.6.6	glmnet	none	PLS filter	40	0.400634	0.538462	0.451374	30	pls_filter
glmnet.6.7	glmnet	none	PLS filter	40	0.442918	0.553846	0.5074	30	pls_filter
glmnet.6.8	glmnet	none	PLS filter	40	0.464059	0.538462	0.473573	30	pls_filter
glmnet.6.9	glmnet	none	PLS filter	40	0.459831	0.584615	0.508457	30	pls_filter
glmnet.6.10	glmnet	none	PLS filter	40	0.447146	0.523077	0.461945	30	pls_filter
glmnet.6.11	glmnet	none	PLS filter	40	0.415433	0.507692	0.417019	30	pls_filter
glmnet.6.12	glmnet	none	PLS filter	40	0.511628	0.507692	0.450317	32	pls_filter
glmnet.6.13	glmnet	none	PLS filter	40	0.46723	0.553846	0.4963	30	pls_filter
glmnet.6.14	glmnet	none	PLS filter	40	0.344609	0.446154	0.370507	30	pls_filter
glmnet.6.15	glmnet	none	PLS filter	40	0.426004	0.538462	0.462474	29	pls_filter
glmnet.6.16	glmnet	none	PLS filter	40	0.473573	0.584615	0.497357	32	pls_filter
rf.1.18	rf	none	multiDEGGs filter	40	0.604651	0.630769	0.532241	37	DEGGs
rf.1.22	rf	none	multiDEGGs filter	40	0.61945	0.661538	0.577696	37	DEGGs
rf.1.32	rf	none	multiDEGGs filter	40	0.643235	0.630769	0.521142	37	DEGGs
rf.1.42	rf	none	multiDEGGs filter	40	0.676533	0.723077	0.624207	37	DEGGs
rf.1.52	rf	none	multiDEGGs filter	40	0.619979	0.646154	0.566068	37	DEGGs
rf.1.62	rf	none	multiDEGGs filter	40	0.590381	0.615385	0.509514	37	DEGGs
rf.1.72	rf	none	multiDEGGs filter	40	0.586681	0.676923	0.589323	37	DEGGs
rf.1.82	rf	none	multiDEGGs filter	40	0.656977	0.723077	0.635307	37	DEGGs
rf.1.92	rf	none	multiDEGGs filter	40	0.655391	0.723077	0.635307	37	DEGGs
rf.1.102	rf	none	multiDEGGs filter	40	0.660148	0.646154	0.52167	37	DEGGs
rf.1.112	rf	none	multiDEGGs filter	40	0.65592	0.707692	0.612579	37	DEGGs
rf.1.122	rf	none	multiDEGGs filter	40	0.698732	0.723077	0.635307	37	DEGGs
rf.1.132	rf	none	multiDEGGs filter	40	0.711416	0.738462	0.669133	37	DEGGs
rf.1.142	rf	none	multiDEGGs filter	40	0.66649	0.676923	0.600423	37	DEGGs
rf.1.152	rf	none	multiDEGGs filter	40	0.563953	0.630769	0.521142	37	DEGGs
rf.1.162	rf	none	multiDEGGs filter	40	0.596195	0.707692	0.612579	37	DEGGs
rf.2.1	rf	none	t-test filter	40	0.434989	0.6	0.508985	40	ttest_filter
rf.2.2	rf	none	t-test filter	40	0.556554	0.630769	0.532241	40	ttest_filter
rf.2.3	rf	none	t-test filter	40	0.560254	0.584615	0.497357	40	ttest_filter
rf.2.4	rf	none	t-test filter	40	0.522727	0.615385	0.520613	40	ttest_filter
rf.2.5	rf	none	t-test filter	40	0.556025	0.584615	0.508457	40	ttest_filter
rf.2.6	rf	none	t-test filter	40	0.591966	0.646154	0.566068	40	ttest_filter
rf.2.7	rf	none	t-test filter	40	0.476216	0.676923	0.589323	40	ttest_filter
rf.2.8	rf	none	t-test filter	40	0.570296	0.615385	0.520613	40	ttest_filter
rf.2.9	rf	none	t-test filter	40	0.501586	0.6	0.520085	40	ttest_filter
rf.2.10	rf	none	t-test filter	40	0.536469	0.615385	0.509514	40	ttest_filter
rf.2.11	rf	none	t-test filter	40	0.523784	0.569231	0.47463	40	ttest_filter
rf.2.12	rf	none	t-test filter	40	0.567653	0.615385	0.509514	40	ttest_filter
rf.2.13	rf	none	t-test filter	40	0.561839	0.630769	0.54334	40	ttest_filter
rf.2.14	rf	none	t-test filter	40	0.557611	0.615385	0.520613	40	ttest_filter
rf.2.15	rf	none	t-test filter	40	0.502114	0.615385	0.509514	40	ttest_filter
rf.2.16	rf	none	t-test filter	40	0.554968	0.553846	0.463002	40	ttest_filter
rf.3.1	rf	none	Wilcoxon filter	40	0.530127	0.630769	0.532241	40	wilcoxon_filter
rf.3.2	rf	none	Wilcoxon filter	40	0.556554	0.615385	0.520613	40	wilcoxon_filter
rf.3.3	rf	none	Wilcoxon filter	40	0.591966	0.615385	0.520613	40	wilcoxon_filter
rf.3.4	rf	none	Wilcoxon filter	40	0.581924	0.646154	0.566068	40	wilcoxon_filter
rf.3.5	rf	none	Wilcoxon filter	40	0.575581	0.676923	0.589323	40	wilcoxon_filter
rf.3.6	rf	none	Wilcoxon filter	40	0.571882	0.646154	0.566068	40	wilcoxon_filter
rf.3.7	rf	none	Wilcoxon filter	40	0.533298	0.676923	0.600423	40	wilcoxon_filter
rf.3.8	rf	none	Wilcoxon filter	40	0.585095	0.569231	0.496829	40	wilcoxon_filter
rf.3.9	rf	none	Wilcoxon filter	40	0.528013	0.6	0.508985	40	wilcoxon_filter
rf.3.10	rf	none	Wilcoxon filter	40	0.571353	0.569231	0.507928	40	wilcoxon_filter
rf.3.11	rf	none	Wilcoxon filter	40	0.525899	0.630769	0.565539	40	wilcoxon_filter
rf.3.12	rf	none	Wilcoxon filter	40	0.590381	0.646154	0.566068	40	wilcoxon_filter
rf.3.13	rf	none	Wilcoxon filter	40	0.589852	0.692308	0.600951	40	wilcoxon_filter
rf.3.14	rf	none	Wilcoxon filter	40	0.603066	0.661538	0.566596	40	wilcoxon_filter
rf.3.15	rf	none	Wilcoxon filter	40	0.531712	0.646154	0.566068	40	wilcoxon_filter
rf.3.16	rf	none	Wilcoxon filter	40	0.569239	0.630769	0.54334	40	wilcoxon_filter
rf.4.1	rf	none	RF filter	40	0.559725	0.661538	0.577696	40	ranger_filter
rf.4.2	rf	none	RF filter	40	0.550211	0.676923	0.578224	40	ranger_filter
rf.4.3	rf	none	RF filter	40	0.55074	0.630769	0.532241	40	ranger_filter
rf.4.4	rf	none	RF filter	40	0.598837	0.707692	0.612579	40	ranger_filter
rf.4.5	rf	none	RF filter	40	0.56871	0.646154	0.577167	40	ranger_filter
rf.4.6	rf	none	RF filter	40	0.617336	0.615385	0.542812	40	ranger_filter
rf.4.7	rf	none	RF filter	40	0.562896	0.723077	0.646406	40	ranger_filter
rf.4.8	rf	none	RF filter	40	0.591438	0.584615	0.519556	40	ranger_filter
rf.4.9	rf	none	RF filter	40	0.575053	0.646154	0.566068	40	ranger_filter
rf.4.10	rf	none	RF filter	40	0.633192	0.630769	0.55444	40	ranger_filter
rf.4.11	rf	none	RF filter	40	0.524841	0.676923	0.600423	40	ranger_filter
rf.4.12	rf	none	RF filter	40	0.582452	0.646154	0.566068	40	ranger_filter
rf.4.13	rf	none	RF filter	40	0.614693	0.692308	0.589852	40	ranger_filter
rf.4.14	rf	none	RF filter	40	0.578224	0.676923	0.589323	40	ranger_filter
rf.4.15	rf	none	RF filter	40	0.535412	0.676923	0.589323	40	ranger_filter
rf.4.16	rf	none	RF filter	40	0.605708	0.661538	0.577696	40	ranger_filter
rf.5.1	rf	none	Elastic Net filter	40	0.409619	0.584615	0.475159	40	glmnet_filter
rf.5.2	rf	none	Elastic Net filter	40	0.454545	0.6	0.497886	40	glmnet_filter
rf.5.3	rf	none	Elastic Net filter	40	0.470402	0.6	0.486786	40	glmnet_filter
rf.5.4	rf	none	Elastic Net filter	40	0.458774	0.630769	0.532241	40	glmnet_filter
rf.5.5	rf	none	Elastic Net filter	40	0.496829	0.646154	0.554968	40	glmnet_filter
rf.5.6	rf	none	Elastic Net filter	40	0.52907	0.615385	0.509514	40	glmnet_filter
rf.5.7	rf	none	Elastic Net filter	40	0.473573	0.6	0.497886	40	glmnet_filter
rf.5.8	rf	none	Elastic Net filter	40	0.520613	0.661538	0.544397	40	glmnet_filter
rf.5.9	rf	none	Elastic Net filter	40	0.478858	0.661538	0.566596	40	glmnet_filter
rf.5.10	rf	none	Elastic Net filter	40	0.524313	0.676923	0.589323	40	glmnet_filter
rf.5.11	rf	none	Elastic Net filter	40	0.47833	0.584615	0.497357	40	glmnet_filter
rf.5.12	rf	none	Elastic Net filter	40	0.544926	0.646154	0.543869	40	glmnet_filter
rf.5.13	rf	none	Elastic Net filter	40	0.515328	0.630769	0.532241	40	glmnet_filter
rf.5.14	rf	none	Elastic Net filter	40	0.504228	0.661538	0.566596	40	glmnet_filter
rf.5.15	rf	none	Elastic Net filter	40	0.429175	0.615385	0.498414	40	glmnet_filter
rf.5.16	rf	none	Elastic Net filter	40	0.512685	0.630769	0.54334	40	glmnet_filter
rf.6.1	rf	none	PLS filter	40	0.522199	0.584615	0.486258	40	pls_filter
rf.6.2	rf	none	PLS filter	40	0.571353	0.676923	0.589323	40	pls_filter
rf.6.3	rf	none	PLS filter	40	0.490486	0.661538	0.555497	40	pls_filter
rf.6.4	rf	none	PLS filter	40	0.528541	0.630769	0.532241	40	pls_filter
rf.6.5	rf	none	PLS filter	40	0.504757	0.661538	0.577696	40	pls_filter
rf.6.6	rf	none	PLS filter	40	0.569767	0.661538	0.588795	40	pls_filter
rf.6.7	rf	none	PLS filter	40	0.510571	0.615385	0.531712	40	pls_filter
rf.6.8	rf	none	PLS filter	40	0.558668	0.630769	0.54334	40	pls_filter
rf.6.9	rf	none	PLS filter	40	0.505285	0.6	0.508985	40	pls_filter
rf.6.10	rf	none	PLS filter	40	0.551268	0.6	0.520085	40	pls_filter
rf.6.11	rf	none	PLS filter	40	0.560254	0.661538	0.555497	40	pls_filter
rf.6.12	rf	none	PLS filter	40	0.576638	0.676923	0.578224	40	pls_filter
rf.6.13	rf	none	PLS filter	40	0.534355	0.676923	0.578224	40	pls_filter
rf.6.14	rf	none	PLS filter	40	0.493129	0.615385	0.509514	40	pls_filter
rf.6.15	rf	none	PLS filter	40	0.504228	0.661538	0.566596	40	pls_filter
rf.6.16	rf	none	PLS filter	40	0.552854	0.6	0.508985	40	pls_filter
gbm.1.18	gbm	none	multiDEGGs filter	40	0.627907	0.569231	0.507928	26	DEGGs
gbm.1.22	gbm	none	multiDEGGs filter	40	0.553911	0.569231	0.485729	32	DEGGs
gbm.1.32	gbm	none	multiDEGGs filter	40	0.650106	0.661538	0.588795	29	DEGGs
gbm.1.42	gbm	none	multiDEGGs filter	40	0.598309	0.661538	0.588795	36	DEGGs
gbm.1.52	gbm	none	multiDEGGs filter	40	0.565539	0.630769	0.55444	35	DEGGs
gbm.1.62	gbm	none	multiDEGGs filter	40	0.501057	0.584615	0.497357	32	DEGGs
gbm.1.72	gbm	none	multiDEGGs filter	40	0.53277	0.630769	0.532241	39	DEGGs
gbm.1.82	gbm	none	multiDEGGs filter	40	0.552854	0.615385	0.520613	34	DEGGs
gbm.1.92	gbm	none	multiDEGGs filter	40	0.586681	0.630769	0.510042	33	DEGGs
gbm.1.102	gbm	none	multiDEGGs filter	40	0.514799	0.615385	0.498414	31	DEGGs
gbm.1.112	gbm	none	multiDEGGs filter	40	0.503171	0.630769	0.55444	22	DEGGs
gbm.1.122	gbm	none	multiDEGGs filter	40	0.612051	0.646154	0.599366	36	DEGGs
gbm.1.132	gbm	none	multiDEGGs filter	40	0.624736	0.630769	0.54334	29	DEGGs
gbm.1.142	gbm	none	multiDEGGs filter	40	0.539112	0.553846	0.485201	40	DEGGs
gbm.1.152	gbm	none	multiDEGGs filter	40	0.458774	0.615385	0.509514	28	DEGGs
gbm.1.162	gbm	none	multiDEGGs filter	40	0.561311	0.676923	0.578224	32	DEGGs
gbm.2.1	gbm	none	t-test filter	40	0.42389	0.553846	0.485201	40	ttest_filter
gbm.2.2	gbm	none	t-test filter	40	0.5074	0.569231	0.496829	40	ttest_filter
gbm.2.3	gbm	none	t-test filter	40	0.509514	0.615385	0.520613	40	ttest_filter
gbm.2.4	gbm	none	t-test filter	40	0.507928	0.6	0.508985	40	ttest_filter
gbm.2.5	gbm	none	t-test filter	40	0.549683	0.630769	0.55444	40	ttest_filter
gbm.2.6	gbm	none	t-test filter	40	0.604651	0.676923	0.600423	40	ttest_filter
gbm.2.7	gbm	none	t-test filter	40	0.477801	0.615385	0.520613	40	ttest_filter
gbm.2.8	gbm	none	t-test filter	40	0.599366	0.615385	0.542812	40	ttest_filter
gbm.2.9	gbm	none	t-test filter	40	0.477801	0.6	0.531184	40	ttest_filter
gbm.2.10	gbm	none	t-test filter	40	0.512685	0.646154	0.566068	40	ttest_filter
gbm.2.11	gbm	none	t-test filter	40	0.530655	0.646154	0.588266	40	ttest_filter
gbm.2.12	gbm	none	t-test filter	40	0.567653	0.6	0.520085	40	ttest_filter
gbm.2.13	gbm	none	t-test filter	40	0.571882	0.6	0.531184	40	ttest_filter
gbm.2.14	gbm	none	t-test filter	40	0.533827	0.569231	0.496829	40	ttest_filter
gbm.2.15	gbm	none	t-test filter	40	0.46723	0.630769	0.521142	40	ttest_filter
gbm.2.16	gbm	none	t-test filter	40	0.501057	0.553846	0.4963	40	ttest_filter
gbm.3.1	gbm	none	Wilcoxon filter	40	0.559197	0.646154	0.566068	40	wilcoxon_filter
gbm.3.2	gbm	none	Wilcoxon filter	40	0.580338	0.584615	0.486258	40	wilcoxon_filter
gbm.3.3	gbm	none	Wilcoxon filter	40	0.621564	0.630769	0.55444	40	wilcoxon_filter
gbm.3.4	gbm	none	Wilcoxon filter	40	0.562368	0.615385	0.531712	40	wilcoxon_filter
gbm.3.5	gbm	none	Wilcoxon filter	40	0.562368	0.676923	0.600423	40	wilcoxon_filter
gbm.3.6	gbm	none	Wilcoxon filter	40	0.603594	0.630769	0.576638	40	wilcoxon_filter
gbm.3.7	gbm	none	Wilcoxon filter	40	0.590909	0.646154	0.577167	40	wilcoxon_filter
gbm.3.8	gbm	none	Wilcoxon filter	40	0.590909	0.615385	0.531712	40	wilcoxon_filter
gbm.3.9	gbm	none	Wilcoxon filter	40	0.556554	0.6	0.542283	40	wilcoxon_filter
gbm.3.10	gbm	none	Wilcoxon filter	40	0.552854	0.569231	0.496829	40	wilcoxon_filter
gbm.3.11	gbm	none	Wilcoxon filter	40	0.527484	0.676923	0.611522	40	wilcoxon_filter
gbm.3.12	gbm	none	Wilcoxon filter	40	0.584567	0.6	0.508985	40	wilcoxon_filter
gbm.3.13	gbm	none	Wilcoxon filter	40	0.608879	0.6	0.520085	40	wilcoxon_filter
gbm.3.14	gbm	none	Wilcoxon filter	40	0.661734	0.707692	0.634778	40	wilcoxon_filter
gbm.3.15	gbm	none	Wilcoxon filter	40	0.572939	0.676923	0.578224	40	wilcoxon_filter
gbm.3.16	gbm	none	Wilcoxon filter	40	0.615222	0.630769	0.55444	40	wilcoxon_filter
gbm.4.1	gbm	none	RF filter	40	0.549683	0.630769	0.532241	40	ranger_filter
gbm.4.2	gbm	none	RF filter	40	0.606765	0.615385	0.531712	40	ranger_filter
gbm.4.3	gbm	none	RF filter	40	0.598309	0.646154	0.554968	40	ranger_filter
gbm.4.4	gbm	none	RF filter	40	0.65222	0.646154	0.543869	40	ranger_filter
gbm.4.5	gbm	none	RF filter	40	0.60148	0.615385	0.542812	40	ranger_filter
gbm.4.6	gbm	none	RF filter	40	0.588795	0.615385	0.542812	40	ranger_filter
gbm.4.7	gbm	none	RF filter	40	0.632135	0.707692	0.612579	40	ranger_filter
gbm.4.8	gbm	none	RF filter	40	0.609937	0.676923	0.600423	40	ranger_filter
gbm.4.9	gbm	none	RF filter	40	0.650106	0.723077	0.646406	40	ranger_filter
gbm.4.10	gbm	none	RF filter	40	0.631078	0.630769	0.565539	40	ranger_filter
gbm.4.11	gbm	none	RF filter	40	0.55814	0.646154	0.554968	40	ranger_filter
gbm.4.12	gbm	none	RF filter	40	0.57611	0.661538	0.577696	40	ranger_filter
gbm.4.13	gbm	none	RF filter	40	0.638478	0.707692	0.623679	40	ranger_filter
gbm.4.14	gbm	none	RF filter	40	0.597252	0.646154	0.588266	40	ranger_filter
gbm.4.15	gbm	none	RF filter	40	0.523256	0.630769	0.55444	40	ranger_filter
gbm.4.16	gbm	none	RF filter	40	0.691332	0.661538	0.588795	40	ranger_filter
gbm.5.1	gbm	none	Elastic Net filter	40	0.362579	0.446154	0.348309	40	glmnet_filter
gbm.5.2	gbm	none	Elastic Net filter	40	0.46723	0.523077	0.439746	40	glmnet_filter
gbm.5.3	gbm	none	Elastic Net filter	40	0.422833	0.523077	0.417548	40	glmnet_filter
gbm.5.4	gbm	none	Elastic Net filter	40	0.459831	0.584615	0.486258	40	glmnet_filter
gbm.5.5	gbm	none	Elastic Net filter	40	0.495772	0.615385	0.542812	40	glmnet_filter
gbm.5.6	gbm	none	Elastic Net filter	40	0.563425	0.630769	0.54334	40	glmnet_filter
gbm.5.7	gbm	none	Elastic Net filter	40	0.443975	0.523077	0.461945	40	glmnet_filter
gbm.5.8	gbm	none	Elastic Net filter	40	0.48203	0.584615	0.519556	40	glmnet_filter
gbm.5.9	gbm	none	Elastic Net filter	40	0.468288	0.507692	0.439218	40	glmnet_filter
gbm.5.10	gbm	none	Elastic Net filter	40	0.497886	0.646154	0.577167	40	glmnet_filter
gbm.5.11	gbm	none	Elastic Net filter	40	0.458774	0.523077	0.439746	40	glmnet_filter
gbm.5.12	gbm	none	Elastic Net filter	40	0.54334	0.615385	0.531712	40	glmnet_filter
gbm.5.13	gbm	none	Elastic Net filter	40	0.489429	0.553846	0.4963	40	glmnet_filter
gbm.5.14	gbm	none	Elastic Net filter	40	0.438689	0.553846	0.474101	40	glmnet_filter
gbm.5.15	gbm	none	Elastic Net filter	40	0.363636	0.507692	0.40592	40	glmnet_filter
gbm.5.16	gbm	none	Elastic Net filter	40	0.561311	0.584615	0.497357	40	glmnet_filter
gbm.6.1	gbm	none	PLS filter	40	0.424947	0.507692	0.40592	40	pls_filter
gbm.6.2	gbm	none	PLS filter	40	0.521142	0.538462	0.451374	40	pls_filter
gbm.6.3	gbm	none	PLS filter	40	0.446089	0.615385	0.520613	40	pls_filter
gbm.6.4	gbm	none	PLS filter	40	0.488372	0.584615	0.497357	40	pls_filter
gbm.6.5	gbm	none	PLS filter	40	0.478858	0.661538	0.577696	40	pls_filter
gbm.6.6	gbm	none	PLS filter	40	0.566596	0.676923	0.589323	40	pls_filter
gbm.6.7	gbm	none	PLS filter	40	0.485201	0.553846	0.474101	40	pls_filter
gbm.6.8	gbm	none	PLS filter	40	0.469345	0.523077	0.417548	40	pls_filter
gbm.6.9	gbm	none	PLS filter	40	0.510571	0.523077	0.461945	40	pls_filter
gbm.6.10	gbm	none	PLS filter	40	0.511628	0.569231	0.496829	40	pls_filter
gbm.6.11	gbm	none	PLS filter	40	0.512685	0.6	0.497886	40	pls_filter
gbm.6.12	gbm	none	PLS filter	40	0.567653	0.584615	0.530655	40	pls_filter
gbm.6.13	gbm	none	PLS filter	40	0.475687	0.615385	0.520613	40	pls_filter
gbm.6.14	gbm	none	PLS filter	40	0.498943	0.6	0.508985	40	pls_filter
gbm.6.15	gbm	none	PLS filter	40	0.452431	0.569231	0.47463	40	pls_filter
gbm.6.16	gbm	none	PLS filter	40	0.5	0.569231	0.463531	40	pls_filter
pls.1.18	pls	none	multiDEGGs filter	40	0.603594	0.676923	0.600423	26	DEGGs
pls.1.22	pls	none	multiDEGGs filter	40	0.639535	0.692308	0.612051	32	DEGGs
pls.1.32	pls	none	multiDEGGs filter	40	0.58351	0.676923	0.578224	29	DEGGs
pls.1.42	pls	none	multiDEGGs filter	40	0.566596	0.676923	0.589323	36	DEGGs
pls.1.52	pls	none	multiDEGGs filter	40	0.58351	0.661538	0.588795	35	DEGGs
pls.1.62	pls	none	multiDEGGs filter	40	0.55814	0.646154	0.53277	32	DEGGs
pls.1.72	pls	none	multiDEGGs filter	40	0.528541	0.676923	0.600423	39	DEGGs
pls.1.82	pls	none	multiDEGGs filter	40	0.561311	0.661538	0.555497	34	DEGGs
pls.1.92	pls	none	multiDEGGs filter	40	0.610994	0.723077	0.635307	33	DEGGs
pls.1.102	pls	none	multiDEGGs filter	40	0.548626	0.661538	0.555497	31	DEGGs
pls.1.112	pls	none	multiDEGGs filter	40	0.570825	0.630769	0.510042	22	DEGGs
pls.1.122	pls	none	multiDEGGs filter	40	0.567653	0.676923	0.589323	36	DEGGs
pls.1.132	pls	none	multiDEGGs filter	40	0.605708	0.738462	0.658034	29	DEGGs
pls.1.142	pls	none	multiDEGGs filter	40	0.590909	0.661538	0.577696	40	DEGGs
pls.1.152	pls	none	multiDEGGs filter	40	0.567653	0.661538	0.577696	28	DEGGs
pls.1.162	pls	none	multiDEGGs filter	40	0.600423	0.723077	0.635307	32	DEGGs
pls.2.1	pls	none	t-test filter	40	0.39852	0.584615	0.497357	40	ttest_filter
pls.2.2	pls	none	t-test filter	40	0.484144	0.538462	0.462474	40	ttest_filter
pls.2.3	pls	none	t-test filter	40	0.5	0.584615	0.519556	40	ttest_filter
pls.2.4	pls	none	t-test filter	40	0.55074	0.615385	0.565011	40	ttest_filter
pls.2.5	pls	none	t-test filter	40	0.562368	0.661538	0.577696	40	ttest_filter
pls.2.6	pls	none	t-test filter	40	0.533827	0.646154	0.588266	40	ttest_filter
pls.2.7	pls	none	t-test filter	40	0.53277	0.615385	0.553911	40	ttest_filter
pls.2.8	pls	none	t-test filter	40	0.450317	0.507692	0.428118	40	ttest_filter
pls.2.9	pls	none	t-test filter	40	0.498943	0.523077	0.450846	40	ttest_filter
pls.2.10	pls	none	t-test filter	40	0.509514	0.538462	0.440275	40	ttest_filter
pls.2.11	pls	none	t-test filter	40	0.452431	0.615385	0.542812	40	ttest_filter
pls.2.12	pls	none	t-test filter	40	0.570825	0.569231	0.519027	40	ttest_filter
pls.2.13	pls	none	t-test filter	40	0.433404	0.492308	0.41649	40	ttest_filter
pls.2.14	pls	none	t-test filter	40	0.484144	0.553846	0.474101	40	ttest_filter
pls.2.15	pls	none	t-test filter	40	0.503171	0.615385	0.498414	40	ttest_filter
pls.2.16	pls	none	t-test filter	40	0.559197	0.553846	0.4963	40	ttest_filter
pls.3.1	pls	none	Wilcoxon filter	40	0.488372	0.584615	0.530655	40	wilcoxon_filter
pls.3.2	pls	none	Wilcoxon filter	40	0.460888	0.584615	0.497357	40	wilcoxon_filter
pls.3.3	pls	none	Wilcoxon filter	40	0.587738	0.630769	0.54334	40	wilcoxon_filter
pls.3.4	pls	none	Wilcoxon filter	40	0.530655	0.584615	0.519556	40	wilcoxon_filter
pls.3.5	pls	none	Wilcoxon filter	40	0.565539	0.707692	0.623679	40	wilcoxon_filter
pls.3.6	pls	none	Wilcoxon filter	40	0.523256	0.6	0.531184	40	wilcoxon_filter
pls.3.7	pls	none	Wilcoxon filter	40	0.524313	0.676923	0.589323	40	wilcoxon_filter
pls.3.8	pls	none	Wilcoxon filter	40	0.505285	0.553846	0.474101	40	wilcoxon_filter
pls.3.9	pls	none	Wilcoxon filter	40	0.521142	0.615385	0.531712	40	wilcoxon_filter
pls.3.10	pls	none	Wilcoxon filter	40	0.504228	0.6	0.542283	40	wilcoxon_filter
pls.3.11	pls	none	Wilcoxon filter	40	0.533827	0.584615	0.530655	40	wilcoxon_filter
pls.3.12	pls	none	Wilcoxon filter	40	0.572939	0.630769	0.55444	40	wilcoxon_filter
pls.3.13	pls	none	Wilcoxon filter	40	0.531712	0.646154	0.543869	40	wilcoxon_filter
pls.3.14	pls	none	Wilcoxon filter	40	0.569767	0.661538	0.588795	40	wilcoxon_filter
pls.3.15	pls	none	Wilcoxon filter	40	0.540169	0.676923	0.600423	40	wilcoxon_filter
pls.3.16	pls	none	Wilcoxon filter	40	0.498943	0.6	0.497886	40	wilcoxon_filter
pls.4.1	pls	none	RF filter	40	0.450317	0.569231	0.485729	40	ranger_filter
pls.4.2	pls	none	RF filter	40	0.498943	0.646154	0.554968	40	ranger_filter
pls.4.3	pls	none	RF filter	40	0.577167	0.630769	0.54334	40	ranger_filter
pls.4.4	pls	none	RF filter	40	0.473573	0.507692	0.428118	40	ranger_filter
pls.4.5	pls	none	RF filter	40	0.530655	0.615385	0.531712	40	ranger_filter
pls.4.6	pls	none	RF filter	40	0.520085	0.615385	0.531712	40	ranger_filter
pls.4.7	pls	none	RF filter	40	0.572939	0.646154	0.554968	40	ranger_filter
pls.4.8	pls	none	RF filter	40	0.516913	0.569231	0.485729	40	ranger_filter
pls.4.9	pls	none	RF filter	40	0.536998	0.661538	0.566596	40	ranger_filter
pls.4.10	pls	none	RF filter	40	0.438689	0.523077	0.450846	40	ranger_filter
pls.4.11	pls	none	RF filter	40	0.418605	0.553846	0.474101	40	ranger_filter
pls.4.12	pls	none	RF filter	40	0.524313	0.615385	0.542812	40	ranger_filter
pls.4.13	pls	none	RF filter	40	0.442918	0.538462	0.451374	40	ranger_filter
pls.4.14	pls	none	RF filter	40	0.56871	0.615385	0.553911	40	ranger_filter
pls.4.15	pls	none	RF filter	40	0.470402	0.569231	0.507928	40	ranger_filter
pls.4.16	pls	none	RF filter	40	0.55074	0.646154	0.566068	40	ranger_filter
pls.5.1	pls	none	Elastic Net filter	40	0.37315	0.553846	0.474101	40	glmnet_filter
pls.5.2	pls	none	Elastic Net filter	40	0.385835	0.538462	0.462474	40	glmnet_filter
pls.5.3	pls	none	Elastic Net filter	40	0.369979	0.461538	0.393235	40	glmnet_filter
pls.5.4	pls	none	Elastic Net filter	40	0.420719	0.476923	0.415962	40	glmnet_filter
pls.5.5	pls	none	Elastic Net filter	40	0.511628	0.569231	0.507928	40	glmnet_filter
pls.5.6	pls	none	Elastic Net filter	40	0.477801	0.584615	0.508457	40	glmnet_filter
pls.5.7	pls	none	Elastic Net filter	40	0.453488	0.538462	0.473573	40	glmnet_filter
pls.5.8	pls	none	Elastic Net filter	40	0.530655	0.630769	0.565539	40	glmnet_filter
pls.5.9	pls	none	Elastic Net filter	40	0.415433	0.584615	0.497357	40	glmnet_filter
pls.5.10	pls	none	Elastic Net filter	40	0.414376	0.538462	0.451374	40	glmnet_filter
pls.5.11	pls	none	Elastic Net filter	40	0.389006	0.507692	0.439218	40	glmnet_filter
pls.5.12	pls	none	Elastic Net filter	40	0.460888	0.569231	0.485729	40	glmnet_filter
pls.5.13	pls	none	Elastic Net filter	40	0.494715	0.630769	0.55444	40	glmnet_filter
pls.5.14	pls	none	Elastic Net filter	40	0.349894	0.507692	0.428118	40	glmnet_filter
pls.5.15	pls	none	Elastic Net filter	40	0.409091	0.569231	0.485729	40	glmnet_filter
pls.5.16	pls	none	Elastic Net filter	40	0.553911	0.6	0.520085	40	glmnet_filter
pls.6.1	pls	none	PLS filter	40	0.432347	0.476923	0.393763	40	pls_filter
pls.6.2	pls	none	PLS filter	40	0.465116	0.553846	0.485201	40	pls_filter
pls.6.3	pls	none	PLS filter	40	0.417548	0.523077	0.461945	40	pls_filter
pls.6.4	pls	none	PLS filter	40	0.438689	0.538462	0.462474	40	pls_filter
pls.6.5	pls	none	PLS filter	40	0.48203	0.6	0.542283	40	pls_filter
pls.6.6	pls	none	PLS filter	40	0.436575	0.523077	0.439746	40	pls_filter
pls.6.7	pls	none	PLS filter	40	0.526427	0.6	0.531184	40	pls_filter
pls.6.8	pls	none	PLS filter	40	0.4926	0.6	0.531184	40	pls_filter
pls.6.9	pls	none	PLS filter	40	0.473573	0.538462	0.462474	40	pls_filter
pls.6.10	pls	none	PLS filter	40	0.483087	0.553846	0.485201	40	pls_filter
pls.6.11	pls	none	PLS filter	40	0.464059	0.507692	0.428118	40	pls_filter
pls.6.12	pls	none	PLS filter	40	0.45666	0.507692	0.439218	40	pls_filter
pls.6.13	pls	none	PLS filter	40	0.45666	0.507692	0.461416	40	pls_filter
pls.6.14	pls	none	PLS filter	40	0.37315	0.523077	0.428647	40	pls_filter
pls.6.15	pls	none	PLS filter	40	0.429175	0.523077	0.461945	40	pls_filter
pls.6.16	pls	none	PLS filter	40	0.534884	0.584615	0.508457	40	pls_filter
svmPoly.1.18	svmPoly	none	multiDEGGs filter	40	0.563425	0.676923	0.567125	26	DEGGs
svmPoly.1.22	svmPoly	none	multiDEGGs filter	40	0.534884	0.692308	0.589852	32	DEGGs
svmPoly.1.32	svmPoly	none	multiDEGGs filter	40	0.637421	0.707692	0.60148	29	DEGGs
svmPoly.1.42	svmPoly	none	multiDEGGs filter	40	0.660677	0.707692	0.579281	36	DEGGs
svmPoly.1.52	svmPoly	none	multiDEGGs filter	40	0.612051	0.738462	0.624736	35	DEGGs
svmPoly.1.62	svmPoly	none	multiDEGGs filter	40	0.511628	0.646154	0.53277	32	DEGGs
svmPoly.1.72	svmPoly	none	multiDEGGs filter	40	0.553911	0.692308	0.589852	39	DEGGs
svmPoly.1.82	svmPoly	none	multiDEGGs filter	40	0.599366	0.707692	0.60148	34	DEGGs
svmPoly.1.92	svmPoly	none	multiDEGGs filter	40	0.570825	0.692308	0.567653	33	DEGGs
svmPoly.1.102	svmPoly	none	multiDEGGs filter	40	0.620507	0.676923	0.533827	31	DEGGs
svmPoly.1.112	svmPoly	none	multiDEGGs filter	40	0.602537	0.692308	0.556554	22	DEGGs
svmPoly.1.122	svmPoly	none	multiDEGGs filter	40	0.671247	0.738462	0.635835	36	DEGGs
svmPoly.1.132	svmPoly	none	multiDEGGs filter	40	0.60148	0.676923	0.589323	29	DEGGs
svmPoly.1.142	svmPoly	none	multiDEGGs filter	40	0.616279	0.723077	0.624207	40	DEGGs
svmPoly.1.152	svmPoly	none	multiDEGGs filter	40	0.627907	0.661538	0.544397	28	DEGGs
svmPoly.1.162	svmPoly	none	multiDEGGs filter	40	0.72093	0.661538	0.577696	32	DEGGs
svmPoly.2.1	svmPoly	none	t-test filter	40	0.417548	0.538462	0.451374	40	ttest_filter
svmPoly.2.2	svmPoly	none	t-test filter	40	0.509514	0.553846	0.463002	40	ttest_filter
svmPoly.2.3	svmPoly	none	t-test filter	40	0.540169	0.569231	0.496829	40	ttest_filter
svmPoly.2.4	svmPoly	none	t-test filter	40	0.585624	0.584615	0.519556	40	ttest_filter
svmPoly.2.5	svmPoly	none	t-test filter	40	0.554968	0.569231	0.507928	40	ttest_filter
svmPoly.2.6	svmPoly	none	t-test filter	40	0.557082	0.6	0.531184	40	ttest_filter
svmPoly.2.7	svmPoly	none	t-test filter	40	0.490486	0.615385	0.542812	40	ttest_filter
svmPoly.2.8	svmPoly	none	t-test filter	40	0.4926	0.615385	0.520613	40	ttest_filter
svmPoly.2.9	svmPoly	none	t-test filter	40	0.533827	0.6	0.542283	40	ttest_filter
svmPoly.2.10	svmPoly	none	t-test filter	40	0.580338	0.646154	0.577167	40	ttest_filter
svmPoly.2.11	svmPoly	none	t-test filter	40	0.535941	0.6	0.520085	40	ttest_filter
svmPoly.2.12	svmPoly	none	t-test filter	40	0.552854	0.6	0.531184	40	ttest_filter
svmPoly.2.13	svmPoly	none	t-test filter	40	0.554968	0.6	0.542283	40	ttest_filter
svmPoly.2.14	svmPoly	none	t-test filter	40	0.501057	0.584615	0.497357	40	ttest_filter
svmPoly.2.15	svmPoly	none	t-test filter	40	0.510571	0.630769	0.54334	40	ttest_filter
svmPoly.2.16	svmPoly	none	t-test filter	40	0.624736	0.615385	0.542812	40	ttest_filter
svmPoly.3.1	svmPoly	none	Wilcoxon filter	40	0.477801	0.661538	0.566596	40	wilcoxon_filter
svmPoly.3.2	svmPoly	none	Wilcoxon filter	40	0.544397	0.615385	0.542812	40	wilcoxon_filter
svmPoly.3.3	svmPoly	none	Wilcoxon filter	40	0.556025	0.676923	0.611522	40	wilcoxon_filter
svmPoly.3.4	svmPoly	none	Wilcoxon filter	40	0.582452	0.676923	0.611522	40	wilcoxon_filter
svmPoly.3.5	svmPoly	none	Wilcoxon filter	40	0.622622	0.692308	0.62315	40	wilcoxon_filter
svmPoly.3.6	svmPoly	none	Wilcoxon filter	40	0.528541	0.646154	0.566068	40	wilcoxon_filter
svmPoly.3.7	svmPoly	none	Wilcoxon filter	40	0.553911	0.661538	0.599894	40	wilcoxon_filter
svmPoly.3.8	svmPoly	none	Wilcoxon filter	40	0.563425	0.6	0.564482	40	wilcoxon_filter
svmPoly.3.9	svmPoly	none	Wilcoxon filter	40	0.487315	0.6	0.520085	40	wilcoxon_filter
svmPoly.3.10	svmPoly	none	Wilcoxon filter	40	0.54334	0.630769	0.565539	40	wilcoxon_filter
svmPoly.3.11	svmPoly	none	Wilcoxon filter	40	0.512685	0.630769	0.565539	40	wilcoxon_filter
svmPoly.3.12	svmPoly	none	Wilcoxon filter	40	0.590909	0.646154	0.577167	40	wilcoxon_filter
svmPoly.3.13	svmPoly	none	Wilcoxon filter	40	0.579281	0.646154	0.588266	40	wilcoxon_filter
svmPoly.3.14	svmPoly	none	Wilcoxon filter	40	0.595137	0.707692	0.634778	40	wilcoxon_filter
svmPoly.3.15	svmPoly	none	Wilcoxon filter	40	0.57611	0.692308	0.612051	40	wilcoxon_filter
svmPoly.3.16	svmPoly	none	Wilcoxon filter	40	0.584567	0.630769	0.55444	40	wilcoxon_filter
svmPoly.4.1	svmPoly	none	RF filter	40	0.528541	0.615385	0.553911	40	ranger_filter
svmPoly.4.2	svmPoly	none	RF filter	40	0.510571	0.630769	0.565539	40	ranger_filter
svmPoly.4.3	svmPoly	none	RF filter	40	0.593023	0.692308	0.62315	40	ranger_filter
svmPoly.4.4	svmPoly	none	RF filter	40	0.61945	0.615385	0.520613	40	ranger_filter
svmPoly.4.5	svmPoly	none	RF filter	40	0.595137	0.646154	0.577167	40	ranger_filter
svmPoly.4.6	svmPoly	none	RF filter	40	0.55814	0.615385	0.565011	40	ranger_filter
svmPoly.4.7	svmPoly	none	RF filter	40	0.514799	0.630769	0.54334	40	ranger_filter
svmPoly.4.8	svmPoly	none	RF filter	40	0.570825	0.630769	0.576638	40	ranger_filter
svmPoly.4.9	svmPoly	none	RF filter	40	0.547569	0.630769	0.576638	40	ranger_filter
svmPoly.4.10	svmPoly	none	RF filter	40	0.552854	0.615385	0.531712	40	ranger_filter
svmPoly.4.11	svmPoly	none	RF filter	40	0.486258	0.553846	0.485201	40	ranger_filter
svmPoly.4.12	svmPoly	none	RF filter	40	0.522199	0.615385	0.531712	40	ranger_filter
svmPoly.4.13	svmPoly	none	RF filter	40	0.573996	0.630769	0.576638	40	ranger_filter
svmPoly.4.14	svmPoly	none	RF filter	40	0.498943	0.584615	0.508457	40	ranger_filter
svmPoly.4.15	svmPoly	none	RF filter	40	0.460888	0.615385	0.520613	40	ranger_filter
svmPoly.4.16	svmPoly	none	RF filter	40	0.563425	0.569231	0.507928	40	ranger_filter
svmPoly.5.1	svmPoly	none	Elastic Net filter	40	0.377378	0.492308	0.438689	40	glmnet_filter
svmPoly.5.2	svmPoly	none	Elastic Net filter	40	0.383721	0.461538	0.404334	40	glmnet_filter
svmPoly.5.3	svmPoly	none	Elastic Net filter	40	0.353066	0.476923	0.427061	40	glmnet_filter
svmPoly.5.4	svmPoly	none	Elastic Net filter	40	0.378436	0.492308	0.438689	40	glmnet_filter
svmPoly.5.5	svmPoly	none	Elastic Net filter	40	0.452431	0.523077	0.461945	40	glmnet_filter
svmPoly.5.6	svmPoly	none	Elastic Net filter	40	0.435518	0.523077	0.450846	40	glmnet_filter
svmPoly.5.7	svmPoly	none	Elastic Net filter	40	0.392178	0.476923	0.427061	40	glmnet_filter
svmPoly.5.8	svmPoly	none	Elastic Net filter	40	0.535941	0.523077	0.473044	40	glmnet_filter
svmPoly.5.9	svmPoly	none	Elastic Net filter	40	0.432347	0.507692	0.450317	40	glmnet_filter
svmPoly.5.10	svmPoly	none	Elastic Net filter	40	0.433404	0.553846	0.4963	40	glmnet_filter
svmPoly.5.11	svmPoly	none	Elastic Net filter	40	0.387949	0.461538	0.393235	40	glmnet_filter
svmPoly.5.12	svmPoly	none	Elastic Net filter	40	0.438689	0.538462	0.495772	40	glmnet_filter
svmPoly.5.13	svmPoly	none	Elastic Net filter	40	0.46723	0.553846	0.4963	40	glmnet_filter
svmPoly.5.14	svmPoly	none	Elastic Net filter	40	0.382664	0.461538	0.404334	40	glmnet_filter
svmPoly.5.15	svmPoly	none	Elastic Net filter	40	0.345666	0.553846	0.485201	40	glmnet_filter
svmPoly.5.16	svmPoly	none	Elastic Net filter	40	0.442918	0.523077	0.450846	40	glmnet_filter
svmPoly.6.1	svmPoly	none	PLS filter	40	0.399577	0.492308	0.438689	40	pls_filter
svmPoly.6.2	svmPoly	none	PLS filter	40	0.515856	0.553846	0.5074	40	pls_filter
svmPoly.6.3	svmPoly	none	PLS filter	40	0.418605	0.507692	0.439218	40	pls_filter
svmPoly.6.4	svmPoly	none	PLS filter	40	0.414376	0.523077	0.428647	40	pls_filter
svmPoly.6.5	svmPoly	none	PLS filter	40	0.475687	0.584615	0.563953	40	pls_filter
svmPoly.6.6	svmPoly	none	PLS filter	40	0.446089	0.507692	0.439218	40	pls_filter
svmPoly.6.7	svmPoly	none	PLS filter	40	0.428118	0.523077	0.495243	40	pls_filter
svmPoly.6.8	svmPoly	none	PLS filter	40	0.502114	0.523077	0.473044	40	pls_filter
svmPoly.6.9	svmPoly	none	PLS filter	40	0.44926	0.538462	0.484672	40	pls_filter
svmPoly.6.10	svmPoly	none	PLS filter	40	0.453488	0.492308	0.42759	40	pls_filter
svmPoly.6.11	svmPoly	none	PLS filter	40	0.45666	0.507692	0.428118	40	pls_filter
svmPoly.6.12	svmPoly	none	PLS filter	40	0.435518	0.538462	0.484672	40	pls_filter
svmPoly.6.13	svmPoly	none	PLS filter	40	0.520085	0.569231	0.541226	40	pls_filter
svmPoly.6.14	svmPoly	none	PLS filter	40	0.40592	0.476923	0.404863	40	pls_filter
svmPoly.6.15	svmPoly	none	PLS filter	40	0.43129	0.523077	0.461945	40	pls_filter
svmPoly.6.16	svmPoly	none	PLS filter	40	0.509514	0.553846	0.474101	40	pls_filter
pda.1.18	pda	none	multiDEGGs filter	40	0.613108	0.646154	0.577167	26	DEGGs
pda.1.22	pda	none	multiDEGGs filter	40	0.60148	0.676923	0.589323	32	DEGGs
pda.1.32	pda	none	multiDEGGs filter	40	0.674419	0.676923	0.633721	29	DEGGs
pda.1.42	pda	none	multiDEGGs filter	40	0.645877	0.661538	0.622093	36	DEGGs
pda.1.52	pda	none	multiDEGGs filter	40	0.551797	0.615385	0.565011	35	DEGGs
pda.1.62	pda	none	multiDEGGs filter	40	0.520085	0.584615	0.530655	32	DEGGs
pda.1.72	pda	none	multiDEGGs filter	40	0.508457	0.569231	0.530127	39	DEGGs
pda.1.82	pda	none	multiDEGGs filter	40	0.596195	0.584615	0.530655	34	DEGGs
pda.1.92	pda	none	multiDEGGs filter	40	0.57611	0.661538	0.577696	33	DEGGs
pda.1.102	pda	none	multiDEGGs filter	40	0.613108	0.584615	0.530655	31	DEGGs
pda.1.112	pda	none	multiDEGGs filter	40	0.571882	0.676923	0.600423	22	DEGGs
pda.1.122	pda	none	multiDEGGs filter	40	0.584567	0.692308	0.600951	36	DEGGs
pda.1.132	pda	none	multiDEGGs filter	40	0.627907	0.661538	0.622093	29	DEGGs
pda.1.142	pda	none	multiDEGGs filter	40	0.643763	0.661538	0.633192	40	DEGGs
pda.1.152	pda	none	multiDEGGs filter	40	0.681818	0.676923	0.600423	28	DEGGs
pda.1.162	pda	none	multiDEGGs filter	40	0.616279	0.692308	0.612051	32	DEGGs
pda.2.1	pda	none	t-test filter	40	0.401691	0.523077	0.461945	40	ttest_filter
pda.2.2	pda	none	t-test filter	40	0.538055	0.615385	0.587209	40	ttest_filter
pda.2.3	pda	none	t-test filter	40	0.55814	0.584615	0.541755	40	ttest_filter
pda.2.4	pda	none	t-test filter	40	0.586681	0.630769	0.609937	40	ttest_filter
pda.2.5	pda	none	t-test filter	40	0.588795	0.553846	0.518499	40	ttest_filter
pda.2.6	pda	none	t-test filter	40	0.490486	0.538462	0.484672	40	ttest_filter
pda.2.7	pda	none	t-test filter	40	0.565539	0.615385	0.565011	40	ttest_filter
pda.2.8	pda	none	t-test filter	40	0.509514	0.538462	0.506871	40	ttest_filter
pda.2.9	pda	none	t-test filter	40	0.421776	0.507692	0.439218	40	ttest_filter
pda.2.10	pda	none	t-test filter	40	0.453488	0.492308	0.449789	40	ttest_filter
pda.2.11	pda	none	t-test filter	40	0.477273	0.507692	0.483615	40	ttest_filter
pda.2.12	pda	none	t-test filter	40	0.465116	0.507692	0.472516	40	ttest_filter
pda.2.13	pda	none	t-test filter	40	0.508457	0.553846	0.540698	40	ttest_filter
pda.2.14	pda	none	t-test filter	40	0.446089	0.476923	0.44926	40	ttest_filter
pda.2.15	pda	none	t-test filter	40	0.498943	0.553846	0.474101	40	ttest_filter
pda.2.16	pda	none	t-test filter	40	0.533827	0.553846	0.540698	40	ttest_filter
pda.3.1	pda	none	Wilcoxon filter	40	0.311839	0.476923	0.382664	40	wilcoxon_filter
pda.3.2	pda	none	Wilcoxon filter	40	0.472516	0.523077	0.473044	40	wilcoxon_filter
pda.3.3	pda	none	Wilcoxon filter	40	0.456131	0.461538	0.415433	40	wilcoxon_filter
pda.3.4	pda	none	Wilcoxon filter	40	0.567653	0.569231	0.563425	40	wilcoxon_filter
pda.3.5	pda	none	Wilcoxon filter	40	0.534884	0.569231	0.519027	40	wilcoxon_filter
pda.3.6	pda	none	Wilcoxon filter	40	0.463002	0.538462	0.484672	40	wilcoxon_filter
pda.3.7	pda	none	Wilcoxon filter	40	0.52537	0.615385	0.542812	40	wilcoxon_filter
pda.3.8	pda	none	Wilcoxon filter	40	0.554968	0.584615	0.519556	40	wilcoxon_filter
pda.3.9	pda	none	Wilcoxon filter	40	0.32981	0.430769	0.358879	40	wilcoxon_filter
pda.3.10	pda	none	Wilcoxon filter	40	0.45666	0.553846	0.5074	40	wilcoxon_filter
pda.3.11	pda	none	Wilcoxon filter	40	0.490486	0.584615	0.508457	40	wilcoxon_filter
pda.3.12	pda	none	Wilcoxon filter	40	0.45666	0.538462	0.495772	40	wilcoxon_filter
pda.3.13	pda	none	Wilcoxon filter	40	0.528541	0.507692	0.483615	40	wilcoxon_filter
pda.3.14	pda	none	Wilcoxon filter	40	0.605708	0.584615	0.586152	40	wilcoxon_filter
pda.3.15	pda	none	Wilcoxon filter	40	0.459831	0.492308	0.449789	40	wilcoxon_filter
pda.3.16	pda	none	Wilcoxon filter	40	0.533827	0.553846	0.518499	40	wilcoxon_filter
pda.4.1	pda	none	RF filter	40	0.52537	0.569231	0.552326	40	ranger_filter
pda.4.2	pda	none	RF filter	40	0.491543	0.630769	0.565539	40	ranger_filter
pda.4.3	pda	none	RF filter	40	0.493658	0.553846	0.4963	40	ranger_filter
pda.4.4	pda	none	RF filter	40	0.420719	0.553846	0.4963	40	ranger_filter
pda.4.5	pda	none	RF filter	40	0.419662	0.476923	0.438161	40	ranger_filter
pda.4.6	pda	none	RF filter	40	0.497886	0.523077	0.517442	40	ranger_filter
pda.4.7	pda	none	RF filter	40	0.506342	0.538462	0.484672	40	ranger_filter
pda.4.8	pda	none	RF filter	40	0.554968	0.507692	0.472516	40	ranger_filter
pda.4.9	pda	none	RF filter	40	0.512156	0.538462	0.52907	40	ranger_filter
pda.4.10	pda	none	RF filter	40	0.376321	0.476923	0.427061	40	ranger_filter
pda.4.11	pda	none	RF filter	40	0.563953	0.507692	0.483615	40	ranger_filter
pda.4.12	pda	none	RF filter	40	0.540169	0.6	0.520085	40	ranger_filter
pda.4.13	pda	none	RF filter	40	0.463002	0.553846	0.5074	40	ranger_filter
pda.4.14	pda	none	RF filter	40	0.55074	0.6	0.542283	40	ranger_filter
pda.4.15	pda	none	RF filter	40	0.362579	0.430769	0.403277	40	ranger_filter
pda.4.16	pda	none	RF filter	40	0.575053	0.584615	0.575053	40	ranger_filter
pda.5.1	pda	none	Elastic Net filter	40	0.368393	0.538462	0.473573	40	glmnet_filter
pda.5.2	pda	none	Elastic Net filter	40	0.311839	0.476923	0.404863	40	glmnet_filter
pda.5.3	pda	none	Elastic Net filter	40	0.365751	0.492308	0.438689	40	glmnet_filter
pda.5.4	pda	none	Elastic Net filter	40	0.383721	0.476923	0.393763	40	glmnet_filter
pda.5.5	pda	none	Elastic Net filter	40	0.498943	0.553846	0.5074	40	glmnet_filter
pda.5.6	pda	none	Elastic Net filter	40	0.48203	0.523077	0.439746	40	glmnet_filter
pda.5.7	pda	none	Elastic Net filter	40	0.412262	0.507692	0.450317	40	glmnet_filter
pda.5.8	pda	none	Elastic Net filter	40	0.520613	0.553846	0.4963	40	glmnet_filter
pda.5.9	pda	none	Elastic Net filter	40	0.419662	0.492308	0.42759	40	glmnet_filter
pda.5.10	pda	none	Elastic Net filter	40	0.472516	0.553846	0.4963	40	glmnet_filter
pda.5.11	pda	none	Elastic Net filter	40	0.381607	0.584615	0.497357	40	glmnet_filter
pda.5.12	pda	none	Elastic Net filter	40	0.359408	0.461538	0.404334	40	glmnet_filter
pda.5.13	pda	none	Elastic Net filter	40	0.499471	0.553846	0.4963	40	glmnet_filter
pda.5.14	pda	none	Elastic Net filter	40	0.282241	0.4	0.346723	40	glmnet_filter
pda.5.15	pda	none	Elastic Net filter	40	0.422304	0.538462	0.462474	40	glmnet_filter
pda.5.16	pda	none	Elastic Net filter	40	0.480973	0.569231	0.485729	40	glmnet_filter
pda.6.1	pda	none	PLS filter	40	0.521142	0.569231	0.519027	40	pls_filter
pda.6.2	pda	none	PLS filter	40	0.473044	0.523077	0.473044	40	pls_filter
pda.6.3	pda	none	PLS filter	40	0.363108	0.446154	0.403805	40	pls_filter
pda.6.4	pda	none	PLS filter	40	0.395349	0.4	0.346723	40	pls_filter
pda.6.5	pda	none	PLS filter	40	0.37315	0.415385	0.358351	40	pls_filter
pda.6.6	pda	none	PLS filter	40	0.404334	0.461538	0.404334	40	pls_filter
pda.6.7	pda	none	PLS filter	40	0.400106	0.461538	0.437632	40	pls_filter
pda.6.8	pda	none	PLS filter	40	0.512685	0.553846	0.529598	40	pls_filter
pda.6.9	pda	none	PLS filter	40	0.425476	0.507692	0.450317	40	pls_filter
pda.6.10	pda	none	PLS filter	40	0.426004	0.492308	0.449789	40	pls_filter
pda.6.11	pda	none	PLS filter	40	0.469345	0.538462	0.484672	40	pls_filter
pda.6.12	pda	none	PLS filter	40	0.491015	0.523077	0.495243	40	pls_filter
pda.6.13	pda	none	PLS filter	40	0.45296	0.538462	0.495772	40	pls_filter
pda.6.14	pda	none	PLS filter	40	0.350423	0.4	0.346723	40	pls_filter
pda.6.15	pda	none	PLS filter	40	0.44926	0.569231	0.507928	40	pls_filter
pda.6.16	pda	none	PLS filter	40	0.45666	0.553846	0.5074	40	pls_filter
xgbTree.1.18	xgbTree	none	multiDEGGs filter	40	0.637421	0.630769	0.565539	26	DEGGs
xgbTree.1.22	xgbTree	none	multiDEGGs filter	40	0.60148	0.615385	0.565011	32	DEGGs
xgbTree.1.32	xgbTree	none	multiDEGGs filter	40	0.509514	0.584615	0.530655	29	DEGGs
xgbTree.1.42	xgbTree	none	multiDEGGs filter	40	0.686047	0.692308	0.62315	36	DEGGs
xgbTree.1.52	xgbTree	none	multiDEGGs filter	40	0.637421	0.676923	0.611522	35	DEGGs
xgbTree.1.62	xgbTree	none	multiDEGGs filter	40	0.5074	0.553846	0.5074	32	DEGGs
xgbTree.1.72	xgbTree	none	multiDEGGs filter	40	0.514799	0.630769	0.54334	39	DEGGs
xgbTree.1.82	xgbTree	none	multiDEGGs filter	40	0.540169	0.615385	0.553911	34	DEGGs
xgbTree.1.92	xgbTree	none	multiDEGGs filter	40	0.640592	0.738462	0.658034	33	DEGGs
xgbTree.1.102	xgbTree	none	multiDEGGs filter	40	0.664905	0.707692	0.645877	31	DEGGs
xgbTree.1.112	xgbTree	none	multiDEGGs filter	40	0.582452	0.676923	0.622622	22	DEGGs
xgbTree.1.122	xgbTree	none	multiDEGGs filter	40	0.633192	0.707692	0.634778	36	DEGGs
xgbTree.1.132	xgbTree	none	multiDEGGs filter	40	0.622622	0.646154	0.566068	29	DEGGs
xgbTree.1.142	xgbTree	none	multiDEGGs filter	40	0.660677	0.661538	0.588795	40	DEGGs
xgbTree.1.152	xgbTree	none	multiDEGGs filter	40	0.586681	0.615385	0.531712	28	DEGGs
xgbTree.1.162	xgbTree	none	multiDEGGs filter	40	0.599366	0.707692	0.656977	32	DEGGs
xgbTree.2.1	xgbTree	none	t-test filter	40	0.429175	0.538462	0.473573	40	ttest_filter
xgbTree.2.2	xgbTree	none	t-test filter	40	0.515856	0.553846	0.474101	40	ttest_filter
xgbTree.2.3	xgbTree	none	t-test filter	40	0.51797	0.584615	0.497357	40	ttest_filter
xgbTree.2.4	xgbTree	none	t-test filter	40	0.502114	0.630769	0.55444	40	ttest_filter
xgbTree.2.5	xgbTree	none	t-test filter	40	0.57611	0.615385	0.542812	40	ttest_filter
xgbTree.2.6	xgbTree	none	t-test filter	40	0.61945	0.661538	0.599894	40	ttest_filter
xgbTree.2.7	xgbTree	none	t-test filter	40	0.473573	0.584615	0.508457	40	ttest_filter
xgbTree.2.8	xgbTree	none	t-test filter	40	0.535941	0.6	0.520085	40	ttest_filter
xgbTree.2.9	xgbTree	none	t-test filter	40	0.520085	0.6	0.531184	40	ttest_filter
xgbTree.2.10	xgbTree	none	t-test filter	40	0.512685	0.584615	0.497357	40	ttest_filter
xgbTree.2.11	xgbTree	none	t-test filter	40	0.549683	0.676923	0.611522	40	ttest_filter
xgbTree.2.12	xgbTree	none	t-test filter	40	0.607822	0.661538	0.588795	40	ttest_filter
xgbTree.2.13	xgbTree	none	t-test filter	40	0.466173	0.630769	0.54334	40	ttest_filter
xgbTree.2.14	xgbTree	none	t-test filter	40	0.548626	0.615385	0.542812	40	ttest_filter
xgbTree.2.15	xgbTree	none	t-test filter	40	0.472516	0.615385	0.498414	40	ttest_filter
xgbTree.2.16	xgbTree	none	t-test filter	40	0.524313	0.507692	0.472516	40	ttest_filter
xgbTree.3.1	xgbTree	none	Wilcoxon filter	40	0.551797	0.676923	0.600423	40	wilcoxon_filter
xgbTree.3.2	xgbTree	none	Wilcoxon filter	40	0.580338	0.584615	0.508457	40	wilcoxon_filter
xgbTree.3.3	xgbTree	none	Wilcoxon filter	40	0.660677	0.707692	0.623679	40	wilcoxon_filter
xgbTree.3.4	xgbTree	none	Wilcoxon filter	40	0.613108	0.630769	0.576638	40	wilcoxon_filter
xgbTree.3.5	xgbTree	none	Wilcoxon filter	40	0.559197	0.646154	0.588266	40	wilcoxon_filter
xgbTree.3.6	xgbTree	none	Wilcoxon filter	40	0.617336	0.630769	0.55444	40	wilcoxon_filter
xgbTree.3.7	xgbTree	none	Wilcoxon filter	40	0.551797	0.661538	0.577696	40	wilcoxon_filter
xgbTree.3.8	xgbTree	none	Wilcoxon filter	40	0.580338	0.6	0.542283	40	wilcoxon_filter
xgbTree.3.9	xgbTree	none	Wilcoxon filter	40	0.580338	0.615385	0.57611	40	wilcoxon_filter
xgbTree.3.10	xgbTree	none	Wilcoxon filter	40	0.553911	0.569231	0.507928	40	wilcoxon_filter
xgbTree.3.11	xgbTree	none	Wilcoxon filter	40	0.565539	0.630769	0.565539	40	wilcoxon_filter
xgbTree.3.12	xgbTree	none	Wilcoxon filter	40	0.587738	0.6	0.520085	40	wilcoxon_filter
xgbTree.3.13	xgbTree	none	Wilcoxon filter	40	0.612051	0.676923	0.600423	40	wilcoxon_filter
xgbTree.3.14	xgbTree	none	Wilcoxon filter	40	0.62685	0.676923	0.622622	40	wilcoxon_filter
xgbTree.3.15	xgbTree	none	Wilcoxon filter	40	0.561311	0.630769	0.55444	40	wilcoxon_filter
xgbTree.3.16	xgbTree	none	Wilcoxon filter	40	0.642706	0.661538	0.599894	40	wilcoxon_filter
xgbTree.4.1	xgbTree	none	RF filter	40	0.551797	0.661538	0.566596	40	ranger_filter
xgbTree.4.2	xgbTree	none	RF filter	40	0.657505	0.646154	0.554968	40	ranger_filter
xgbTree.4.3	xgbTree	none	RF filter	40	0.638478	0.646154	0.554968	40	ranger_filter
xgbTree.4.4	xgbTree	none	RF filter	40	0.620507	0.6	0.497886	40	ranger_filter
xgbTree.4.5	xgbTree	none	RF filter	40	0.579281	0.6	0.553383	40	ranger_filter
xgbTree.4.6	xgbTree	none	RF filter	40	0.59408	0.661538	0.588795	40	ranger_filter
xgbTree.4.7	xgbTree	none	RF filter	40	0.596195	0.692308	0.589852	40	ranger_filter
xgbTree.4.8	xgbTree	none	RF filter	40	0.586681	0.615385	0.542812	40	ranger_filter
xgbTree.4.9	xgbTree	none	RF filter	40	0.56871	0.676923	0.589323	40	ranger_filter
xgbTree.4.10	xgbTree	none	RF filter	40	0.599366	0.692308	0.645349	40	ranger_filter
xgbTree.4.11	xgbTree	none	RF filter	40	0.541226	0.676923	0.622622	40	ranger_filter
xgbTree.4.12	xgbTree	none	RF filter	40	0.521142	0.661538	0.577696	40	ranger_filter
xgbTree.4.13	xgbTree	none	RF filter	40	0.622622	0.676923	0.622622	40	ranger_filter
xgbTree.4.14	xgbTree	none	RF filter	40	0.60148	0.661538	0.566596	40	ranger_filter
xgbTree.4.15	xgbTree	none	RF filter	40	0.577167	0.661538	0.599894	40	ranger_filter
xgbTree.4.16	xgbTree	none	RF filter	40	0.654334	0.676923	0.600423	40	ranger_filter
xgbTree.5.1	xgbTree	none	Elastic Net filter	40	0.43129	0.507692	0.439218	40	glmnet_filter
xgbTree.5.2	xgbTree	none	Elastic Net filter	40	0.476744	0.615385	0.509514	40	glmnet_filter
xgbTree.5.3	xgbTree	none	Elastic Net filter	40	0.502114	0.615385	0.531712	40	glmnet_filter
xgbTree.5.4	xgbTree	none	Elastic Net filter	40	0.436575	0.553846	0.451903	40	glmnet_filter
xgbTree.5.5	xgbTree	none	Elastic Net filter	40	0.490486	0.646154	0.566068	40	glmnet_filter
xgbTree.5.6	xgbTree	none	Elastic Net filter	40	0.491543	0.553846	0.474101	40	glmnet_filter
xgbTree.5.7	xgbTree	none	Elastic Net filter	40	0.437632	0.538462	0.440275	40	glmnet_filter
xgbTree.5.8	xgbTree	none	Elastic Net filter	40	0.524313	0.6	0.531184	40	glmnet_filter
xgbTree.5.9	xgbTree	none	Elastic Net filter	40	0.45666	0.569231	0.47463	40	glmnet_filter
xgbTree.5.10	xgbTree	none	Elastic Net filter	40	0.511628	0.646154	0.566068	40	glmnet_filter
xgbTree.5.11	xgbTree	none	Elastic Net filter	40	0.454545	0.523077	0.450846	40	glmnet_filter
xgbTree.5.12	xgbTree	none	Elastic Net filter	40	0.542283	0.584615	0.508457	40	glmnet_filter
xgbTree.5.13	xgbTree	none	Elastic Net filter	40	0.536998	0.584615	0.497357	40	glmnet_filter
xgbTree.5.14	xgbTree	none	Elastic Net filter	40	0.528541	0.661538	0.566596	40	glmnet_filter
xgbTree.5.15	xgbTree	none	Elastic Net filter	40	0.454545	0.615385	0.509514	40	glmnet_filter
xgbTree.5.16	xgbTree	none	Elastic Net filter	40	0.609937	0.615385	0.531712	40	glmnet_filter
xgbTree.6.1	xgbTree	none	PLS filter	40	0.463002	0.584615	0.497357	40	pls_filter
xgbTree.6.2	xgbTree	none	PLS filter	40	0.552854	0.584615	0.508457	40	pls_filter
xgbTree.6.3	xgbTree	none	PLS filter	40	0.544397	0.6	0.497886	40	pls_filter
xgbTree.6.4	xgbTree	none	PLS filter	40	0.52537	0.646154	0.566068	40	pls_filter
xgbTree.6.5	xgbTree	none	PLS filter	40	0.553911	0.692308	0.600951	40	pls_filter
xgbTree.6.6	xgbTree	none	PLS filter	40	0.61945	0.630769	0.54334	40	pls_filter
xgbTree.6.7	xgbTree	none	PLS filter	40	0.471459	0.523077	0.473044	40	pls_filter
xgbTree.6.8	xgbTree	none	PLS filter	40	0.485201	0.553846	0.451903	40	pls_filter
xgbTree.6.9	xgbTree	none	PLS filter	40	0.563425	0.661538	0.599894	40	pls_filter
xgbTree.6.10	xgbTree	none	PLS filter	40	0.523256	0.6	0.497886	40	pls_filter
xgbTree.6.11	xgbTree	none	PLS filter	40	0.513742	0.553846	0.463002	40	pls_filter
xgbTree.6.12	xgbTree	none	PLS filter	40	0.606765	0.6	0.520085	40	pls_filter
xgbTree.6.13	xgbTree	none	PLS filter	40	0.519027	0.661538	0.555497	40	pls_filter
xgbTree.6.14	xgbTree	none	PLS filter	40	0.502114	0.553846	0.474101	40	pls_filter
xgbTree.6.15	xgbTree	none	PLS filter	40	0.534884	0.569231	0.463531	40	pls_filter
xgbTree.6.16	xgbTree	none	PLS filter	40	0.513742	0.553846	0.485201	40	pls_filter
xgbLinear.1.18	xgbLinear	none	multiDEGGs filter	40	0.667019	0.661538	0.610994	26	DEGGs
xgbLinear.1.22	xgbLinear	none	multiDEGGs filter	40	0.642706	0.707692	0.668076	32	DEGGs
xgbLinear.1.32	xgbLinear	none	multiDEGGs filter	40	0.656448	0.692308	0.645349	29	DEGGs
xgbLinear.1.42	xgbLinear	none	multiDEGGs filter	40	0.692389	0.738462	0.702431	36	DEGGs
xgbLinear.1.52	xgbLinear	none	multiDEGGs filter	40	0.637421	0.661538	0.599894	35	DEGGs
xgbLinear.1.62	xgbLinear	none	multiDEGGs filter	40	0.509514	0.553846	0.474101	32	DEGGs
xgbLinear.1.72	xgbLinear	none	multiDEGGs filter	40	0.604651	0.646154	0.588266	39	DEGGs
xgbLinear.1.82	xgbLinear	none	multiDEGGs filter	40	0.658562	0.676923	0.622622	34	DEGGs
xgbLinear.1.92	xgbLinear	none	multiDEGGs filter	40	0.661734	0.692308	0.600951	33	DEGGs
xgbLinear.1.102	xgbLinear	none	multiDEGGs filter	40	0.67019	0.630769	0.532241	31	DEGGs
xgbLinear.1.112	xgbLinear	none	multiDEGGs filter	40	0.54334	0.6	0.520085	22	DEGGs
xgbLinear.1.122	xgbLinear	none	multiDEGGs filter	40	0.656448	0.723077	0.657505	36	DEGGs
xgbLinear.1.132	xgbLinear	none	multiDEGGs filter	40	0.628964	0.661538	0.588795	29	DEGGs
xgbLinear.1.142	xgbLinear	none	multiDEGGs filter	40	0.646934	0.661538	0.622093	40	DEGGs
xgbLinear.1.152	xgbLinear	none	multiDEGGs filter	40	0.522199	0.630769	0.55444	28	DEGGs
xgbLinear.1.162	xgbLinear	none	multiDEGGs filter	40	0.598309	0.661538	0.588795	32	DEGGs
xgbLinear.2.1	xgbLinear	none	t-test filter	40	0.450317	0.584615	0.519556	40	ttest_filter
xgbLinear.2.2	xgbLinear	none	t-test filter	40	0.51797	0.630769	0.565539	40	ttest_filter
xgbLinear.2.3	xgbLinear	none	t-test filter	40	0.54334	0.553846	0.485201	40	ttest_filter
xgbLinear.2.4	xgbLinear	none	t-test filter	40	0.530655	0.6	0.497886	40	ttest_filter
xgbLinear.2.5	xgbLinear	none	t-test filter	40	0.501057	0.6	0.520085	40	ttest_filter
xgbLinear.2.6	xgbLinear	none	t-test filter	40	0.565539	0.615385	0.520613	40	ttest_filter
xgbLinear.2.7	xgbLinear	none	t-test filter	40	0.48203	0.6	0.508985	40	ttest_filter
xgbLinear.2.8	xgbLinear	none	t-test filter	40	0.600423	0.6	0.520085	40	ttest_filter
xgbLinear.2.9	xgbLinear	none	t-test filter	40	0.504228	0.6	0.520085	40	ttest_filter
xgbLinear.2.10	xgbLinear	none	t-test filter	40	0.536998	0.615385	0.542812	40	ttest_filter
xgbLinear.2.11	xgbLinear	none	t-test filter	40	0.491543	0.615385	0.520613	40	ttest_filter
xgbLinear.2.12	xgbLinear	none	t-test filter	40	0.634249	0.630769	0.55444	40	ttest_filter
xgbLinear.2.13	xgbLinear	none	t-test filter	40	0.511628	0.630769	0.565539	40	ttest_filter
xgbLinear.2.14	xgbLinear	none	t-test filter	40	0.510571	0.6	0.508985	40	ttest_filter
xgbLinear.2.15	xgbLinear	none	t-test filter	40	0.530655	0.646154	0.53277	40	ttest_filter
xgbLinear.2.16	xgbLinear	none	t-test filter	40	0.578224	0.630769	0.576638	40	ttest_filter
xgbLinear.3.1	xgbLinear	none	Wilcoxon filter	40	0.483087	0.538462	0.473573	40	wilcoxon_filter
xgbLinear.3.2	xgbLinear	none	Wilcoxon filter	40	0.553911	0.615385	0.520613	40	wilcoxon_filter
xgbLinear.3.3	xgbLinear	none	Wilcoxon filter	40	0.545455	0.584615	0.497357	40	wilcoxon_filter
xgbLinear.3.4	xgbLinear	none	Wilcoxon filter	40	0.567653	0.615385	0.542812	40	wilcoxon_filter
xgbLinear.3.5	xgbLinear	none	Wilcoxon filter	40	0.52537	0.569231	0.496829	40	wilcoxon_filter
xgbLinear.3.6	xgbLinear	none	Wilcoxon filter	40	0.57611	0.630769	0.565539	40	wilcoxon_filter
xgbLinear.3.7	xgbLinear	none	Wilcoxon filter	40	0.516913	0.6	0.531184	40	wilcoxon_filter
xgbLinear.3.8	xgbLinear	none	Wilcoxon filter	40	0.616279	0.646154	0.577167	40	wilcoxon_filter
xgbLinear.3.9	xgbLinear	none	Wilcoxon filter	40	0.547569	0.676923	0.622622	40	wilcoxon_filter
xgbLinear.3.10	xgbLinear	none	Wilcoxon filter	40	0.595137	0.584615	0.530655	40	wilcoxon_filter
xgbLinear.3.11	xgbLinear	none	Wilcoxon filter	40	0.55074	0.615385	0.542812	40	wilcoxon_filter
xgbLinear.3.12	xgbLinear	none	Wilcoxon filter	40	0.551797	0.584615	0.508457	40	wilcoxon_filter
xgbLinear.3.13	xgbLinear	none	Wilcoxon filter	40	0.580338	0.646154	0.577167	40	wilcoxon_filter
xgbLinear.3.14	xgbLinear	none	Wilcoxon filter	40	0.553911	0.692308	0.62315	40	wilcoxon_filter
xgbLinear.3.15	xgbLinear	none	Wilcoxon filter	40	0.498943	0.569231	0.507928	40	wilcoxon_filter
xgbLinear.3.16	xgbLinear	none	Wilcoxon filter	40	0.622622	0.646154	0.554968	40	wilcoxon_filter
xgbLinear.4.1	xgbLinear	none	RF filter	40	0.580338	0.630769	0.532241	40	ranger_filter
xgbLinear.4.2	xgbLinear	none	RF filter	40	0.614693	0.676923	0.589323	40	ranger_filter
xgbLinear.4.3	xgbLinear	none	RF filter	40	0.640592	0.661538	0.566596	40	ranger_filter
xgbLinear.4.4	xgbLinear	none	RF filter	40	0.604651	0.661538	0.588795	40	ranger_filter
xgbLinear.4.5	xgbLinear	none	RF filter	40	0.560254	0.646154	0.566068	40	ranger_filter
xgbLinear.4.6	xgbLinear	none	RF filter	40	0.688161	0.723077	0.657505	40	ranger_filter
xgbLinear.4.7	xgbLinear	none	RF filter	40	0.548626	0.615385	0.542812	40	ranger_filter
xgbLinear.4.8	xgbLinear	none	RF filter	40	0.562368	0.584615	0.530655	40	ranger_filter
xgbLinear.4.9	xgbLinear	none	RF filter	40	0.520085	0.646154	0.577167	40	ranger_filter
xgbLinear.4.10	xgbLinear	none	RF filter	40	0.570825	0.6	0.531184	40	ranger_filter
xgbLinear.4.11	xgbLinear	none	RF filter	40	0.495772	0.584615	0.519556	40	ranger_filter
xgbLinear.4.12	xgbLinear	none	RF filter	40	0.582452	0.615385	0.531712	40	ranger_filter
xgbLinear.4.13	xgbLinear	none	RF filter	40	0.624736	0.646154	0.577167	40	ranger_filter
xgbLinear.4.14	xgbLinear	none	RF filter	40	0.617336	0.692308	0.62315	40	ranger_filter
xgbLinear.4.15	xgbLinear	none	RF filter	40	0.563425	0.646154	0.566068	40	ranger_filter
xgbLinear.4.16	xgbLinear	none	RF filter	40	0.67019	0.630769	0.532241	40	ranger_filter
xgbLinear.5.1	xgbLinear	none	Elastic Net filter	40	0.403805	0.507692	0.439218	40	glmnet_filter
xgbLinear.5.2	xgbLinear	none	Elastic Net filter	40	0.435518	0.553846	0.485201	40	glmnet_filter
xgbLinear.5.3	xgbLinear	none	Elastic Net filter	40	0.475687	0.584615	0.486258	40	glmnet_filter
xgbLinear.5.4	xgbLinear	none	Elastic Net filter	40	0.488372	0.584615	0.486258	40	glmnet_filter
xgbLinear.5.5	xgbLinear	none	Elastic Net filter	40	0.506342	0.646154	0.577167	40	glmnet_filter
xgbLinear.5.6	xgbLinear	none	Elastic Net filter	40	0.489429	0.553846	0.485201	40	glmnet_filter
xgbLinear.5.7	xgbLinear	none	Elastic Net filter	40	0.450317	0.584615	0.508457	40	glmnet_filter
xgbLinear.5.8	xgbLinear	none	Elastic Net filter	40	0.437632	0.584615	0.497357	40	glmnet_filter
xgbLinear.5.9	xgbLinear	none	Elastic Net filter	40	0.509514	0.569231	0.485729	40	glmnet_filter
xgbLinear.5.10	xgbLinear	none	Elastic Net filter	40	0.477801	0.569231	0.485729	40	glmnet_filter
xgbLinear.5.11	xgbLinear	none	Elastic Net filter	40	0.493658	0.6	0.531184	40	glmnet_filter
xgbLinear.5.12	xgbLinear	none	Elastic Net filter	40	0.565539	0.569231	0.47463	40	glmnet_filter
xgbLinear.5.13	xgbLinear	none	Elastic Net filter	40	0.504228	0.692308	0.600951	40	glmnet_filter
xgbLinear.5.14	xgbLinear	none	Elastic Net filter	40	0.438689	0.569231	0.47463	40	glmnet_filter
xgbLinear.5.15	xgbLinear	none	Elastic Net filter	40	0.427061	0.569231	0.463531	40	glmnet_filter
xgbLinear.5.16	xgbLinear	none	Elastic Net filter	40	0.567653	0.584615	0.519556	40	glmnet_filter
xgbLinear.6.1	xgbLinear	none	PLS filter	40	0.521142	0.569231	0.507928	40	pls_filter
xgbLinear.6.2	xgbLinear	none	PLS filter	40	0.538055	0.661538	0.566596	40	pls_filter
xgbLinear.6.3	xgbLinear	none	PLS filter	40	0.528541	0.646154	0.543869	40	pls_filter
xgbLinear.6.4	xgbLinear	none	PLS filter	40	0.548626	0.646154	0.554968	40	pls_filter
xgbLinear.6.5	xgbLinear	none	PLS filter	40	0.4926	0.569231	0.463531	40	pls_filter
xgbLinear.6.6	xgbLinear	none	PLS filter	40	0.617336	0.646154	0.577167	40	pls_filter
xgbLinear.6.7	xgbLinear	none	PLS filter	40	0.560254	0.553846	0.4963	40	pls_filter
xgbLinear.6.8	xgbLinear	none	PLS filter	40	0.584567	0.6	0.553383	40	pls_filter
xgbLinear.6.9	xgbLinear	none	PLS filter	40	0.61945	0.707692	0.656977	40	pls_filter
xgbLinear.6.10	xgbLinear	none	PLS filter	40	0.570825	0.615385	0.553911	40	pls_filter
xgbLinear.6.11	xgbLinear	none	PLS filter	40	0.546512	0.615385	0.542812	40	pls_filter
xgbLinear.6.12	xgbLinear	none	PLS filter	40	0.643763	0.6	0.520085	40	pls_filter
xgbLinear.6.13	xgbLinear	none	PLS filter	40	0.491543	0.615385	0.509514	40	pls_filter
xgbLinear.6.14	xgbLinear	none	PLS filter	40	0.589852	0.630769	0.532241	40	pls_filter
xgbLinear.6.15	xgbLinear	none	PLS filter	40	0.521142	0.553846	0.474101	40	pls_filter
xgbLinear.6.16	xgbLinear	none	PLS filter	40	0.54334	0.6	0.497886	40	pls_filter

## Sheet: R4RA_Tocilizumab_CI_sd
model	filter	mean_AUC	median_AUC	CI_lower	CI_upper	sd_AUC	n_repeats
gbm	multiDEGGs filter	0.561443	0.557611	0.47463	0.641781	0.0529581	16
gbm	RF filter	0.606567	0.604123	0.533166	0.676665	0.0427358	16
gbm	Wilcoxon filter	0.584467	0.582452	0.536998	0.64667	0.0327901	16
gbm	Boruta filter	0.551368	0.551797	0.474234	0.630021	0.0448678	16
gbm	ReliefF filter	0.511826	0.495772	0.434329	0.638874	0.0642154	16
gbm	t-test filter	0.521439	0.511099	0.440143	0.602669	0.048983	16
gbm	PLS filter	0.494384	0.493658	0.432875	0.567257	0.0387277	16
gbm	Elastic Net filter	0.469939	0.467759	0.362976	0.562632	0.0585284	16
glmnet	multiDEGGs filter	0.567885	0.590116	0.470996	0.635439	0.0557718	16
glmnet	RF filter	0.524115	0.524313	0.446353	0.579942	0.0425261	16
glmnet	Wilcoxon filter	0.534619	0.538584	0.458774	0.595534	0.0452393	16
glmnet	Boruta filter	0.50902	0.4926	0.452643	0.601903	0.0468534	16
glmnet	ReliefF filter	0.476645	0.474101	0.353066	0.569635	0.0637449	16
glmnet	t-test filter	0.529995	0.52537	0.453488	0.6176	0.0514556	16
glmnet	PLS filter	0.434527	0.434461	0.348177	0.505682	0.0456116	16
glmnet	Elastic Net filter	0.404863	0.403805	0.323732	0.514535	0.0577558	16
pda	multiDEGGs filter	0.601678	0.607294	0.512817	0.679043	0.0491942	16
pda	RF filter	0.490883	0.502114	0.367733	0.570891	0.0657469	16
pda	Wilcoxon filter	0.484243	0.481501	0.318578	0.591438	0.0785274	16
pda	Boruta filter	0.51731	0.497357	0.373679	0.667944	0.0881405	16
pda	ReliefF filter	0.522067	0.52537	0.401559	0.636165	0.0749835	16
pda	t-test filter	0.502742	0.5037	0.409223	0.588002	0.0567957	16
pda	PLS filter	0.435254	0.437632	0.35518	0.51797	0.0518093	16
pda	Elastic Net filter	0.416358	0.415962	0.29334	0.512685	0.0709888	16
pls	multiDEGGs filter	0.58047	0.577167	0.536073	0.628832	0.0274567	16
pls	RF filter	0.505748	0.518499	0.426136	0.575581	0.0511974	16
pls	Wilcoxon filter	0.528673	0.527484	0.471195	0.582188	0.0336851	16
pls	Boruta filter	0.518895	0.526427	0.446485	0.598309	0.05423	16
pls	ReliefF filter	0.57426	0.563425	0.50436	0.666887	0.0540327	16
pls	t-test filter	0.50152	0.501586	0.411601	0.567653	0.0498228	16
pls	PLS filter	0.460161	0.460359	0.389799	0.531712	0.0403426	16
pls	Elastic Net filter	0.438161	0.418076	0.357426	0.54519	0.0616029	16
rf	multiDEGGs filter	0.637883	0.649313	0.572476	0.70666	0.0422603	16
rf	RF filter	0.578092	0.576638	0.528805	0.627246	0.0307182	16
rf	Wilcoxon filter	0.564746	0.571617	0.526691	0.598903	0.0266362	16
rf	Boruta filter	0.549914	0.568446	0.420455	0.649181	0.0708174	16
rf	ReliefF filter	0.541424	0.538319	0.446551	0.642508	0.0588761	16
rf	t-test filter	0.535941	0.555497	0.450449	0.58384	0.0405397	16
rf	PLS filter	0.533397	0.531448	0.491477	0.574656	0.0297616	16
rf	Elastic Net filter	0.487579	0.487844	0.416953	0.53898	0.0376619	16
svmPoly	multiDEGGs filter	0.606567	0.607294	0.520349	0.702299	0.0529614	16
svmPoly	RF filter	0.543539	0.550211	0.470402	0.610333	0.0431677	16
svmPoly	Wilcoxon filter	0.556158	0.559725	0.481369	0.612315	0.0395541	16
svmPoly	Boruta filter	0.521802	0.533298	0.422569	0.589456	0.0494535	16
svmPoly	ReliefF filter	0.537989	0.545983	0.404995	0.633192	0.077699	16
svmPoly	t-test filter	0.533893	0.538055	0.4449	0.610069	0.047789	16
svmPoly	PLS filter	0.453885	0.447674	0.401956	0.518499	0.0398131	16
svmPoly	Elastic Net filter	0.414971	0.412262	0.348441	0.510174	0.0488733	16
xgbLinear	multiDEGGs filter	0.624802	0.64482	0.514271	0.684064	0.0550556	16
xgbLinear	RF filter	0.590281	0.581395	0.504889	0.681422	0.0514808	16
xgbLinear	Wilcoxon filter	0.555365	0.552854	0.489033	0.620243	0.0383006	16
xgbLinear	Boruta filter	0.578521	0.568446	0.521472	0.658695	0.0415493	16
xgbLinear	ReliefF filter	0.51024	0.504757	0.444503	0.590116	0.0538175	16
xgbLinear	t-test filter	0.530589	0.524313	0.462209	0.621564	0.0462812	16
xgbLinear	PLS filter	0.557347	0.547569	0.49194	0.634646	0.044457	16
xgbLinear	Elastic Net filter	0.479453	0.483087	0.412526	0.56686	0.0465372	16
xgbTree	multiDEGGs filter	0.601546	0.612051	0.508192	0.678118	0.0573941	16
xgbTree	RF filter	0.594411	0.595137	0.528673	0.656316	0.0385813	16
xgbTree	Wilcoxon filter	0.590314	0.580338	0.551797	0.653938	0.0344225	16
xgbTree	Boruta filter	0.558536	0.559725	0.450581	0.663055	0.0645855	16
xgbTree	ReliefF filter	0.515988	0.486786	0.456527	0.637553	0.0623695	16
xgbTree	t-test filter	0.523256	0.519027	0.44305	0.61509	0.0506665	16
xgbTree	PLS filter	0.530788	0.524313	0.466173	0.614693	0.0430063	16
xgbTree	Elastic Net filter	0.492865	0.491015	0.433272	0.584567	0.0485253	16

## Sheet: STRAP_Rituximab
	model	balance	filter	nfilter	AUC	Accuracy	Balanced.accuracy	nvar	color
glmnet.1.1	glmnet	none	ReliefF filter	50	0.477778	0.819444	0.491667	10	relieff_filter
glmnet.1.2	glmnet	none	ReliefF filter	50	0.559028	0.819444	0.591667	11	relieff_filter
glmnet.1.3	glmnet	none	ReliefF filter	50	0.622917	0.819444	0.491667	10	relieff_filter
glmnet.1.4	glmnet	none	ReliefF filter	50	0.447917	0.791667	0.475	7	relieff_filter
glmnet.1.5	glmnet	none	ReliefF filter	50	0.608333	0.791667	0.475	9	relieff_filter
glmnet.1.6	glmnet	none	ReliefF filter	50	0.466667	0.833333	0.533333	11	relieff_filter
glmnet.1.7	glmnet	none	ReliefF filter	50	0.5	0.763889	0.491667	14	relieff_filter
glmnet.1.8	glmnet	none	ReliefF filter	50	0.478472	0.819444	0.491667	10	relieff_filter
glmnet.1.9	glmnet	none	ReliefF filter	50	0.525	0.777778	0.466667	12	relieff_filter
glmnet.1.10	glmnet	none	ReliefF filter	50	0.54375	0.819444	0.525	11	relieff_filter
glmnet.1.11	glmnet	none	ReliefF filter	50	0.536806	0.791667	0.475	8	relieff_filter
glmnet.1.12	glmnet	none	ReliefF filter	50	0.484722	0.819444	0.491667	7	relieff_filter
glmnet.1.13	glmnet	none	ReliefF filter	50	0.451389	0.819444	0.491667	10	relieff_filter
glmnet.1.14	glmnet	none	ReliefF filter	50	0.53125	0.805556	0.516667	10	relieff_filter
glmnet.1.15	glmnet	none	ReliefF filter	50	0.579167	0.819444	0.525	10	relieff_filter
glmnet.1.16	glmnet	none	ReliefF filter	50	0.480556	0.819444	0.525	10	relieff_filter
glmnet.2.1	glmnet	none	Boruta filter	50	0.683333	0.763889	0.491667	13	boruta_filter
glmnet.2.2	glmnet	none	Boruta filter	50	0.676389	0.777778	0.5	12	boruta_filter
glmnet.2.3	glmnet	none	Boruta filter	50	0.691667	0.791667	0.541667	12	boruta_filter
glmnet.2.4	glmnet	none	Boruta filter	50	0.686111	0.805556	0.516667	15	boruta_filter
glmnet.2.5	glmnet	none	Boruta filter	50	0.668056	0.777778	0.5	12	boruta_filter
glmnet.2.6	glmnet	none	Boruta filter	50	0.643056	0.791667	0.508333	13	boruta_filter
glmnet.2.7	glmnet	none	Boruta filter	50	0.655556	0.791667	0.508333	12	boruta_filter
glmnet.2.8	glmnet	none	Boruta filter	50	0.720833	0.819444	0.525	12	boruta_filter
glmnet.2.9	glmnet	none	Boruta filter	50	0.677778	0.805556	0.516667	14	boruta_filter
glmnet.2.10	glmnet	none	Boruta filter	50	0.655556	0.777778	0.5	14	boruta_filter
glmnet.2.11	glmnet	none	Boruta filter	50	0.636111	0.791667	0.541667	13	boruta_filter
glmnet.2.12	glmnet	none	Boruta filter	50	0.672222	0.791667	0.508333	13	boruta_filter
glmnet.2.13	glmnet	none	Boruta filter	50	0.702778	0.791667	0.575	14	boruta_filter
glmnet.2.14	glmnet	none	Boruta filter	50	0.693056	0.805556	0.55	16	boruta_filter
glmnet.2.15	glmnet	none	Boruta filter	50	0.715278	0.805556	0.583333	14	boruta_filter
glmnet.2.16	glmnet	none	Boruta filter	50	0.613889	0.791667	0.508333	12	boruta_filter
pls.1.1	pls	none	ReliefF filter	50	0.5375	0.763889	0.491667	50	relieff_filter
pls.1.2	pls	none	ReliefF filter	50	0.630556	0.805556	0.583333	50	relieff_filter
pls.1.3	pls	none	ReliefF filter	50	0.654167	0.819444	0.525	50	relieff_filter
pls.1.4	pls	none	ReliefF filter	50	0.658333	0.805556	0.516667	50	relieff_filter
pls.1.5	pls	none	ReliefF filter	50	0.738889	0.805556	0.583333	50	relieff_filter
pls.1.6	pls	none	ReliefF filter	50	0.555556	0.791667	0.541667	50	relieff_filter
pls.1.7	pls	none	ReliefF filter	50	0.658333	0.805556	0.55	50	relieff_filter
pls.1.8	pls	none	ReliefF filter	50	0.579167	0.791667	0.541667	50	relieff_filter
pls.1.9	pls	none	ReliefF filter	50	0.620833	0.791667	0.508333	50	relieff_filter
pls.1.10	pls	none	ReliefF filter	50	0.588889	0.805556	0.516667	50	relieff_filter
pls.1.11	pls	none	ReliefF filter	50	0.698611	0.777778	0.566667	50	relieff_filter
pls.1.12	pls	none	ReliefF filter	50	0.559722	0.833333	0.6	50	relieff_filter
pls.1.13	pls	none	ReliefF filter	50	0.6625	0.819444	0.558333	50	relieff_filter
pls.1.14	pls	none	ReliefF filter	50	0.601389	0.805556	0.55	50	relieff_filter
pls.1.15	pls	none	ReliefF filter	50	0.636111	0.819444	0.591667	50	relieff_filter
pls.1.16	pls	none	ReliefF filter	50	0.622222	0.791667	0.508333	50	relieff_filter
pls.2.1	pls	none	Boruta filter	50	0.604167	0.777778	0.5	30	boruta_filter
pls.2.2	pls	none	Boruta filter	50	0.631944	0.791667	0.541667	27	boruta_filter
pls.2.3	pls	none	Boruta filter	50	0.666667	0.791667	0.508333	27	boruta_filter
pls.2.4	pls	none	Boruta filter	50	0.673611	0.791667	0.541667	30	boruta_filter
pls.2.5	pls	none	Boruta filter	50	0.705556	0.763889	0.458333	32	boruta_filter
pls.2.6	pls	none	Boruta filter	50	0.6375	0.777778	0.5	28	boruta_filter
pls.2.7	pls	none	Boruta filter	50	0.680556	0.805556	0.55	26	boruta_filter
pls.2.8	pls	none	Boruta filter	50	0.688889	0.791667	0.575	28	boruta_filter
pls.2.9	pls	none	Boruta filter	50	0.652778	0.805556	0.516667	31	boruta_filter
pls.2.10	pls	none	Boruta filter	50	0.666667	0.791667	0.541667	28	boruta_filter
pls.2.11	pls	none	Boruta filter	50	0.6375	0.763889	0.525	27	boruta_filter
pls.2.12	pls	none	Boruta filter	50	0.623611	0.708333	0.425	27	boruta_filter
pls.2.13	pls	none	Boruta filter	50	0.713889	0.777778	0.533333	30	boruta_filter
pls.2.14	pls	none	Boruta filter	50	0.734722	0.847222	0.641667	28	boruta_filter
pls.2.15	pls	none	Boruta filter	50	0.634722	0.805556	0.516667	28	boruta_filter
pls.2.16	pls	none	Boruta filter	50	0.626389	0.819444	0.525	28	boruta_filter
pda.1.1	pda	none	ReliefF filter	50	0.340278	0.638889	0.416667	50	relieff_filter
pda.1.2	pda	none	ReliefF filter	50	0.502083	0.694444	0.516667	50	relieff_filter
pda.1.3	pda	none	ReliefF filter	50	0.470833	0.694444	0.483333	50	relieff_filter
pda.1.4	pda	none	ReliefF filter	50	0.491667	0.708333	0.525	50	relieff_filter
pda.1.5	pda	none	ReliefF filter	50	0.468056	0.736111	0.541667	50	relieff_filter
pda.1.6	pda	none	ReliefF filter	50	0.465278	0.680556	0.541667	50	relieff_filter
pda.1.7	pda	none	ReliefF filter	50	0.5625	0.611111	0.533333	50	relieff_filter
pda.1.8	pda	none	ReliefF filter	50	0.344444	0.652778	0.458333	50	relieff_filter
pda.1.9	pda	none	ReliefF filter	50	0.466667	0.638889	0.416667	50	relieff_filter
pda.1.10	pda	none	ReliefF filter	50	0.393056	0.75	0.516667	50	relieff_filter
pda.1.11	pda	none	ReliefF filter	50	0.376389	0.625	0.441667	50	relieff_filter
pda.1.12	pda	none	ReliefF filter	50	0.309028	0.583333	0.383333	50	relieff_filter
pda.1.13	pda	none	ReliefF filter	50	0.411806	0.708333	0.525	50	relieff_filter
pda.1.14	pda	none	ReliefF filter	50	0.4625	0.652778	0.491667	50	relieff_filter
pda.1.15	pda	none	ReliefF filter	50	0.596528	0.722222	0.6	50	relieff_filter
pda.1.16	pda	none	ReliefF filter	50	0.355556	0.625	0.441667	50	relieff_filter
pda.2.1	pda	none	Boruta filter	50	0.5375	0.777778	0.533333	27	boruta_filter
pda.2.2	pda	none	Boruta filter	50	0.505556	0.722222	0.566667	26	boruta_filter
pda.2.3	pda	none	Boruta filter	50	0.613889	0.791667	0.641667	28	boruta_filter
pda.2.4	pda	none	Boruta filter	50	0.5	0.777778	0.533333	28	boruta_filter
pda.2.5	pda	none	Boruta filter	50	0.5875	0.791667	0.608333	26	boruta_filter
pda.2.6	pda	none	Boruta filter	50	0.491667	0.75	0.55	28	boruta_filter
pda.2.7	pda	none	Boruta filter	50	0.604167	0.722222	0.566667	32	boruta_filter
pda.2.8	pda	none	Boruta filter	50	0.5	0.666667	0.5	28	boruta_filter
pda.2.9	pda	none	Boruta filter	50	0.673611	0.777778	0.633333	24	boruta_filter
pda.2.10	pda	none	Boruta filter	50	0.677778	0.763889	0.558333	28	boruta_filter
pda.2.11	pda	none	Boruta filter	50	0.547222	0.722222	0.5	30	boruta_filter
pda.2.12	pda	none	Boruta filter	50	0.470833	0.763889	0.558333	26	boruta_filter
pda.2.13	pda	none	Boruta filter	50	0.606944	0.75	0.55	28	boruta_filter
pda.2.14	pda	none	Boruta filter	50	0.538889	0.805556	0.516667	32	boruta_filter
pda.2.15	pda	none	Boruta filter	50	0.530556	0.736111	0.541667	29	boruta_filter
pda.2.16	pda	none	Boruta filter	50	0.497222	0.736111	0.508333	30	boruta_filter
svmPoly.1.1	svmPoly	none	ReliefF filter	50	0.533333	0.805556	0.483333	50	relieff_filter
svmPoly.1.2	svmPoly	none	ReliefF filter	50	0.547222	0.791667	0.508333	50	relieff_filter
svmPoly.1.3	svmPoly	none	ReliefF filter	50	0.6375	0.805556	0.483333	50	relieff_filter
svmPoly.1.4	svmPoly	none	ReliefF filter	50	0.602778	0.777778	0.466667	50	relieff_filter
svmPoly.1.5	svmPoly	none	ReliefF filter	50	0.518056	0.763889	0.491667	50	relieff_filter
svmPoly.1.6	svmPoly	none	ReliefF filter	50	0.508333	0.819444	0.491667	50	relieff_filter
svmPoly.1.7	svmPoly	none	ReliefF filter	50	0.580556	0.791667	0.475	50	relieff_filter
svmPoly.1.8	svmPoly	none	ReliefF filter	50	0.527778	0.819444	0.491667	50	relieff_filter
svmPoly.1.9	svmPoly	none	ReliefF filter	50	0.544444	0.777778	0.466667	50	relieff_filter
svmPoly.1.10	svmPoly	none	ReliefF filter	50	0.5125	0.777778	0.466667	50	relieff_filter
svmPoly.1.11	svmPoly	none	ReliefF filter	50	0.580556	0.819444	0.491667	50	relieff_filter
svmPoly.1.12	svmPoly	none	ReliefF filter	50	0.501389	0.777778	0.466667	50	relieff_filter
svmPoly.1.13	svmPoly	none	ReliefF filter	50	0.515278	0.819444	0.491667	50	relieff_filter
svmPoly.1.14	svmPoly	none	ReliefF filter	50	0.547222	0.805556	0.516667	50	relieff_filter
svmPoly.1.15	svmPoly	none	ReliefF filter	50	0.581944	0.805556	0.516667	50	relieff_filter
svmPoly.1.16	svmPoly	none	ReliefF filter	50	0.466667	0.805556	0.483333	50	relieff_filter
svmPoly.2.1	svmPoly	none	Boruta filter	50	0.608333	0.791667	0.575	30	boruta_filter
svmPoly.2.2	svmPoly	none	Boruta filter	50	0.691667	0.791667	0.608333	25	boruta_filter
svmPoly.2.3	svmPoly	none	Boruta filter	50	0.736111	0.791667	0.575	34	boruta_filter
svmPoly.2.4	svmPoly	none	Boruta filter	50	0.684722	0.805556	0.583333	29	boruta_filter
svmPoly.2.5	svmPoly	none	Boruta filter	50	0.7625	0.805556	0.583333	25	boruta_filter
svmPoly.2.6	svmPoly	none	Boruta filter	50	0.672222	0.736111	0.475	25	boruta_filter
svmPoly.2.7	svmPoly	none	Boruta filter	50	0.695833	0.805556	0.583333	28	boruta_filter
svmPoly.2.8	svmPoly	none	Boruta filter	50	0.711111	0.819444	0.625	29	boruta_filter
svmPoly.2.9	svmPoly	none	Boruta filter	50	0.734722	0.833333	0.633333	26	boruta_filter
svmPoly.2.10	svmPoly	none	Boruta filter	50	0.6875	0.819444	0.558333	28	boruta_filter
svmPoly.2.11	svmPoly	none	Boruta filter	50	0.672222	0.819444	0.591667	28	boruta_filter
svmPoly.2.12	svmPoly	none	Boruta filter	50	0.719444	0.805556	0.583333	30	boruta_filter
svmPoly.2.13	svmPoly	none	Boruta filter	50	0.665278	0.791667	0.575	32	boruta_filter
svmPoly.2.14	svmPoly	none	Boruta filter	50	0.601389	0.763889	0.458333	27	boruta_filter
svmPoly.2.15	svmPoly	none	Boruta filter	50	0.691667	0.791667	0.575	30	boruta_filter
svmPoly.2.16	svmPoly	none	Boruta filter	50	0.611111	0.75	0.55	32	boruta_filter
gbm.1.1	gbm	none	ReliefF filter	50	0.55	0.777778	0.466667	50	relieff_filter
gbm.1.2	gbm	none	ReliefF filter	50	0.583333	0.819444	0.591667	50	relieff_filter
gbm.1.3	gbm	none	ReliefF filter	50	0.673611	0.791667	0.475	50	relieff_filter
gbm.1.4	gbm	none	ReliefF filter	50	0.627778	0.833333	0.566667	50	relieff_filter
gbm.1.5	gbm	none	ReliefF filter	50	0.561111	0.777778	0.466667	50	relieff_filter
gbm.1.6	gbm	none	ReliefF filter	50	0.673611	0.805556	0.516667	50	relieff_filter
gbm.1.7	gbm	none	ReliefF filter	50	0.656944	0.833333	0.533333	50	relieff_filter
gbm.1.8	gbm	none	ReliefF filter	50	0.491667	0.791667	0.475	50	relieff_filter
gbm.1.9	gbm	none	ReliefF filter	50	0.573611	0.819444	0.525	50	relieff_filter
gbm.1.10	gbm	none	ReliefF filter	50	0.569444	0.777778	0.5	50	relieff_filter
gbm.1.11	gbm	none	ReliefF filter	50	0.579167	0.777778	0.5	50	relieff_filter
gbm.1.12	gbm	none	ReliefF filter	50	0.593056	0.777778	0.466667	50	relieff_filter
gbm.1.13	gbm	none	ReliefF filter	50	0.643056	0.791667	0.508333	50	relieff_filter
gbm.1.14	gbm	none	ReliefF filter	50	0.727778	0.819444	0.591667	50	relieff_filter
gbm.1.15	gbm	none	ReliefF filter	50	0.673611	0.805556	0.516667	50	relieff_filter
gbm.1.16	gbm	none	ReliefF filter	50	0.555556	0.791667	0.508333	50	relieff_filter
gbm.2.1	gbm	none	Boruta filter	50	0.625	0.75	0.45	27	boruta_filter
gbm.2.2	gbm	none	Boruta filter	50	0.651389	0.791667	0.508333	24	boruta_filter
gbm.2.3	gbm	none	Boruta filter	50	0.619444	0.819444	0.558333	33	boruta_filter
gbm.2.4	gbm	none	Boruta filter	50	0.651389	0.805556	0.55	32	boruta_filter
gbm.2.5	gbm	none	Boruta filter	50	0.688889	0.833333	0.566667	26	boruta_filter
gbm.2.6	gbm	none	Boruta filter	50	0.656944	0.777778	0.466667	28	boruta_filter
gbm.2.7	gbm	none	Boruta filter	50	0.630556	0.791667	0.575	28	boruta_filter
gbm.2.8	gbm	none	Boruta filter	50	0.716667	0.791667	0.575	26	boruta_filter
gbm.2.9	gbm	none	Boruta filter	50	0.697222	0.847222	0.641667	29	boruta_filter
gbm.2.10	gbm	none	Boruta filter	50	0.579167	0.819444	0.558333	32	boruta_filter
gbm.2.11	gbm	none	Boruta filter	50	0.586111	0.791667	0.541667	27	boruta_filter
gbm.2.12	gbm	none	Boruta filter	50	0.566667	0.791667	0.508333	28	boruta_filter
gbm.2.13	gbm	none	Boruta filter	50	0.6375	0.791667	0.541667	29	boruta_filter
gbm.2.14	gbm	none	Boruta filter	50	0.672222	0.805556	0.516667	32	boruta_filter
gbm.2.15	gbm	none	Boruta filter	50	0.611111	0.847222	0.675	28	boruta_filter
gbm.2.16	gbm	none	Boruta filter	50	0.622222	0.791667	0.508333	32	boruta_filter
rf.1.1	rf	none	ReliefF filter	50	0.472222	0.805556	0.483333	50	relieff_filter
rf.1.2	rf	none	ReliefF filter	50	0.615972	0.819444	0.525	50	relieff_filter
rf.1.3	rf	none	ReliefF filter	50	0.633333	0.777778	0.466667	50	relieff_filter
rf.1.4	rf	none	ReliefF filter	50	0.638889	0.819444	0.491667	50	relieff_filter
rf.1.5	rf	none	ReliefF filter	50	0.51875	0.777778	0.466667	50	relieff_filter
rf.1.6	rf	none	ReliefF filter	50	0.6625	0.819444	0.525	50	relieff_filter
rf.1.7	rf	none	ReliefF filter	50	0.650694	0.805556	0.516667	50	relieff_filter
rf.1.8	rf	none	ReliefF filter	50	0.567361	0.819444	0.491667	50	relieff_filter
rf.1.9	rf	none	ReliefF filter	50	0.572917	0.805556	0.483333	50	relieff_filter
rf.1.10	rf	none	ReliefF filter	50	0.602778	0.805556	0.483333	50	relieff_filter
rf.1.11	rf	none	ReliefF filter	50	0.553472	0.805556	0.483333	50	relieff_filter
rf.1.12	rf	none	ReliefF filter	50	0.488889	0.791667	0.475	50	relieff_filter
rf.1.13	rf	none	ReliefF filter	50	0.555556	0.791667	0.475	50	relieff_filter
rf.1.14	rf	none	ReliefF filter	50	0.66875	0.805556	0.483333	50	relieff_filter
rf.1.15	rf	none	ReliefF filter	50	0.699306	0.819444	0.525	50	relieff_filter
rf.1.16	rf	none	ReliefF filter	50	0.65625	0.805556	0.483333	50	relieff_filter
rf.2.1	rf	none	Boruta filter	50	0.679167	0.777778	0.466667	21	boruta_filter
rf.2.2	rf	none	Boruta filter	50	0.773611	0.847222	0.641667	24	boruta_filter
rf.2.3	rf	none	Boruta filter	50	0.702778	0.791667	0.508333	26	boruta_filter
rf.2.4	rf	none	Boruta filter	50	0.747917	0.819444	0.591667	23	boruta_filter
rf.2.5	rf	none	Boruta filter	50	0.689583	0.791667	0.508333	28	boruta_filter
rf.2.6	rf	none	Boruta filter	50	0.739583	0.791667	0.508333	30	boruta_filter
rf.2.7	rf	none	Boruta filter	50	0.71875	0.819444	0.591667	26	boruta_filter
rf.2.8	rf	none	Boruta filter	50	0.681944	0.805556	0.55	26	boruta_filter
rf.2.9	rf	none	Boruta filter	50	0.751389	0.819444	0.591667	18	boruta_filter
rf.2.10	rf	none	Boruta filter	50	0.649306	0.805556	0.583333	25	boruta_filter
rf.2.11	rf	none	Boruta filter	50	0.695833	0.819444	0.591667	32	boruta_filter
rf.2.12	rf	none	Boruta filter	50	0.732639	0.805556	0.583333	28	boruta_filter
rf.2.13	rf	none	Boruta filter	50	0.65625	0.805556	0.55	25	boruta_filter
rf.2.14	rf	none	Boruta filter	50	0.756944	0.805556	0.516667	28	boruta_filter
rf.2.15	rf	none	Boruta filter	50	0.69375	0.805556	0.55	33	boruta_filter
rf.2.16	rf	none	Boruta filter	50	0.66875	0.805556	0.55	29	boruta_filter
xgbTree.1.1	xgbTree	none	ReliefF filter	50	0.438889	0.763889	0.458333	50	relieff_filter
xgbTree.1.2	xgbTree	none	ReliefF filter	50	0.531944	0.805556	0.55	50	relieff_filter
xgbTree.1.3	xgbTree	none	ReliefF filter	50	0.543056	0.777778	0.466667	50	relieff_filter
xgbTree.1.4	xgbTree	none	ReliefF filter	50	0.561111	0.819444	0.558333	50	relieff_filter
xgbTree.1.5	xgbTree	none	ReliefF filter	50	0.570833	0.777778	0.466667	50	relieff_filter
xgbTree.1.6	xgbTree	none	ReliefF filter	50	0.566667	0.791667	0.508333	50	relieff_filter
xgbTree.1.7	xgbTree	none	ReliefF filter	50	0.545833	0.819444	0.491667	50	relieff_filter
xgbTree.1.8	xgbTree	none	ReliefF filter	50	0.448611	0.791667	0.475	50	relieff_filter
xgbTree.1.9	xgbTree	none	ReliefF filter	50	0.345833	0.805556	0.516667	50	relieff_filter
xgbTree.1.10	xgbTree	none	ReliefF filter	50	0.477083	0.791667	0.475	50	relieff_filter
xgbTree.1.11	xgbTree	none	ReliefF filter	50	0.547222	0.791667	0.475	50	relieff_filter
xgbTree.1.12	xgbTree	none	ReliefF filter	50	0.488889	0.777778	0.466667	50	relieff_filter
xgbTree.1.13	xgbTree	none	ReliefF filter	50	0.504167	0.791667	0.508333	50	relieff_filter
xgbTree.1.14	xgbTree	none	ReliefF filter	50	0.604167	0.847222	0.575	50	relieff_filter
xgbTree.1.15	xgbTree	none	ReliefF filter	50	0.625	0.777778	0.466667	50	relieff_filter
xgbTree.1.16	xgbTree	none	ReliefF filter	50	0.465278	0.791667	0.475	50	relieff_filter
xgbTree.2.1	xgbTree	none	Boruta filter	50	0.625	0.805556	0.55	26	boruta_filter
xgbTree.2.2	xgbTree	none	Boruta filter	50	0.565278	0.819444	0.591667	30	boruta_filter
xgbTree.2.3	xgbTree	none	Boruta filter	50	0.658333	0.819444	0.525	30	boruta_filter
xgbTree.2.4	xgbTree	none	Boruta filter	50	0.563194	0.805556	0.483333	29	boruta_filter
xgbTree.2.5	xgbTree	none	Boruta filter	50	0.651389	0.805556	0.516667	24	boruta_filter
xgbTree.2.6	xgbTree	none	Boruta filter	50	0.708333	0.805556	0.55	26	boruta_filter
xgbTree.2.7	xgbTree	none	Boruta filter	50	0.6875	0.847222	0.641667	28	boruta_filter
xgbTree.2.8	xgbTree	none	Boruta filter	50	0.720833	0.833333	0.566667	28	boruta_filter
xgbTree.2.9	xgbTree	none	Boruta filter	50	0.645139	0.819444	0.558333	23	boruta_filter
xgbTree.2.10	xgbTree	none	Boruta filter	50	0.721528	0.777778	0.5	32	boruta_filter
xgbTree.2.11	xgbTree	none	Boruta filter	50	0.668056	0.819444	0.558333	32	boruta_filter
xgbTree.2.12	xgbTree	none	Boruta filter	50	0.745833	0.777778	0.5	28	boruta_filter
xgbTree.2.13	xgbTree	none	Boruta filter	50	0.611111	0.777778	0.6	26	boruta_filter
xgbTree.2.14	xgbTree	none	Boruta filter	50	0.704167	0.819444	0.558333	30	boruta_filter
xgbTree.2.15	xgbTree	none	Boruta filter	50	0.690278	0.791667	0.608333	33	boruta_filter
xgbTree.2.16	xgbTree	none	Boruta filter	50	0.723611	0.819444	0.558333	28	boruta_filter
xgbLinear.1.1	xgbLinear	none	ReliefF filter	50	0.519444	0.833333	0.533333	50	relieff_filter
xgbLinear.1.2	xgbLinear	none	ReliefF filter	50	0.516667	0.777778	0.5	50	relieff_filter
xgbLinear.1.3	xgbLinear	none	ReliefF filter	50	0.585417	0.791667	0.508333	50	relieff_filter
xgbLinear.1.4	xgbLinear	none	ReliefF filter	50	0.581944	0.805556	0.516667	50	relieff_filter
xgbLinear.1.5	xgbLinear	none	ReliefF filter	50	0.511806	0.791667	0.508333	50	relieff_filter
xgbLinear.1.6	xgbLinear	none	ReliefF filter	50	0.607639	0.791667	0.541667	50	relieff_filter
xgbLinear.1.7	xgbLinear	none	ReliefF filter	50	0.619444	0.819444	0.525	50	relieff_filter
xgbLinear.1.8	xgbLinear	none	ReliefF filter	50	0.495139	0.791667	0.541667	50	relieff_filter
xgbLinear.1.9	xgbLinear	none	ReliefF filter	50	0.465278	0.791667	0.508333	50	relieff_filter
xgbLinear.1.10	xgbLinear	none	ReliefF filter	50	0.493056	0.736111	0.441667	50	relieff_filter
xgbLinear.1.11	xgbLinear	none	ReliefF filter	50	0.558333	0.736111	0.441667	50	relieff_filter
xgbLinear.1.12	xgbLinear	none	ReliefF filter	50	0.4625	0.791667	0.508333	50	relieff_filter
xgbLinear.1.13	xgbLinear	none	ReliefF filter	50	0.5875	0.75	0.45	50	relieff_filter
xgbLinear.1.14	xgbLinear	none	ReliefF filter	50	0.620833	0.833333	0.566667	50	relieff_filter
xgbLinear.1.15	xgbLinear	none	ReliefF filter	50	0.598611	0.805556	0.483333	50	relieff_filter
xgbLinear.1.16	xgbLinear	none	ReliefF filter	50	0.4625	0.777778	0.466667	50	relieff_filter
xgbLinear.2.1	xgbLinear	none	Boruta filter	50	0.652778	0.833333	0.566667	28	boruta_filter
xgbLinear.2.2	xgbLinear	none	Boruta filter	50	0.666667	0.833333	0.566667	30	boruta_filter
xgbLinear.2.3	xgbLinear	none	Boruta filter	50	0.723611	0.819444	0.591667	33	boruta_filter
xgbLinear.2.4	xgbLinear	none	Boruta filter	50	0.655556	0.833333	0.566667	30	boruta_filter
xgbLinear.2.5	xgbLinear	none	Boruta filter	50	0.754167	0.777778	0.533333	30	boruta_filter
xgbLinear.2.6	xgbLinear	none	Boruta filter	50	0.764583	0.847222	0.641667	30	boruta_filter
xgbLinear.2.7	xgbLinear	none	Boruta filter	50	0.776389	0.833333	0.6	30	boruta_filter
xgbLinear.2.8	xgbLinear	none	Boruta filter	50	0.818056	0.847222	0.575	26	boruta_filter
xgbLinear.2.9	xgbLinear	none	Boruta filter	50	0.711111	0.805556	0.55	29	boruta_filter
xgbLinear.2.10	xgbLinear	none	Boruta filter	50	0.75	0.875	0.658333	27	boruta_filter
xgbLinear.2.11	xgbLinear	none	Boruta filter	50	0.756944	0.833333	0.6	28	boruta_filter
xgbLinear.2.12	xgbLinear	none	Boruta filter	50	0.711111	0.819444	0.591667	29	boruta_filter
xgbLinear.2.13	xgbLinear	none	Boruta filter	50	0.725	0.791667	0.541667	29	boruta_filter
xgbLinear.2.14	xgbLinear	none	Boruta filter	50	0.756944	0.819444	0.525	29	boruta_filter
xgbLinear.2.15	xgbLinear	none	Boruta filter	50	0.741667	0.847222	0.641667	28	boruta_filter
xgbLinear.2.16	xgbLinear	none	Boruta filter	50	0.738194	0.819444	0.558333	30	boruta_filter
glmnet.1.17	glmnet	none	multiDEGGs filter	50	0.665278	0.777778	0.466667	8	multiDEGGs filter
glmnet.1.21	glmnet	none	multiDEGGs filter	50	0.726389	0.819444	0.525	6	multiDEGGs filter
glmnet.1.31	glmnet	none	multiDEGGs filter	50	0.659722	0.805556	0.483333	6	multiDEGGs filter
glmnet.1.41	glmnet	none	multiDEGGs filter	50	0.770833	0.819444	0.525	6	multiDEGGs filter
glmnet.1.51	glmnet	none	multiDEGGs filter	50	0.747222	0.819444	0.491667	8	multiDEGGs filter
glmnet.1.61	glmnet	none	multiDEGGs filter	50	0.659722	0.819444	0.491667	6	multiDEGGs filter
glmnet.1.71	glmnet	none	multiDEGGs filter	50	0.679167	0.791667	0.508333	3	multiDEGGs filter
glmnet.1.81	glmnet	none	multiDEGGs filter	50	0.625	0.805556	0.483333	4	multiDEGGs filter
glmnet.1.91	glmnet	none	multiDEGGs filter	50	0.761111	0.819444	0.558333	6	multiDEGGs filter
glmnet.1.101	glmnet	none	multiDEGGs filter	50	0.727778	0.819444	0.525	6	multiDEGGs filter
glmnet.1.111	glmnet	none	multiDEGGs filter	50	0.663194	0.819444	0.525	4	multiDEGGs filter
glmnet.1.121	glmnet	none	multiDEGGs filter	50	0.702083	0.833333	0.533333	6	multiDEGGs filter
glmnet.1.131	glmnet	none	multiDEGGs filter	50	0.734722	0.833333	0.566667	8	multiDEGGs filter
glmnet.1.141	glmnet	none	multiDEGGs filter	50	0.675	0.805556	0.483333	5	multiDEGGs filter
glmnet.1.151	glmnet	none	multiDEGGs filter	50	0.749306	0.805556	0.516667	6	multiDEGGs filter
glmnet.1.161	glmnet	none	multiDEGGs filter	50	0.726389	0.819444	0.525	6	multiDEGGs filter
glmnet.2.17	glmnet	none	t-test filter	50	0.725	0.805556	0.616667	26	t-test filter
glmnet.2.21	glmnet	none	t-test filter	50	0.7375	0.819444	0.658333	24	t-test filter
glmnet.2.31	glmnet	none	t-test filter	50	0.773611	0.819444	0.658333	24	t-test filter
glmnet.2.41	glmnet	none	t-test filter	50	0.758333	0.847222	0.675	22	t-test filter
glmnet.2.51	glmnet	none	t-test filter	50	0.688889	0.847222	0.641667	22	t-test filter
glmnet.2.61	glmnet	none	t-test filter	50	0.641667	0.805556	0.583333	24	t-test filter
glmnet.2.71	glmnet	none	t-test filter	50	0.641667	0.819444	0.625	23	t-test filter
glmnet.2.81	glmnet	none	t-test filter	50	0.643056	0.819444	0.625	24	t-test filter
glmnet.2.91	glmnet	none	t-test filter	50	0.758333	0.819444	0.625	23	t-test filter
glmnet.2.101	glmnet	none	t-test filter	50	0.654167	0.819444	0.591667	24	t-test filter
glmnet.2.111	glmnet	none	t-test filter	50	0.644444	0.777778	0.533333	25	t-test filter
glmnet.2.121	glmnet	none	t-test filter	50	0.695833	0.833333	0.566667	25	t-test filter
glmnet.2.131	glmnet	none	t-test filter	50	0.629167	0.847222	0.608333	27	t-test filter
glmnet.2.141	glmnet	none	t-test filter	50	0.727778	0.847222	0.641667	24	t-test filter
glmnet.2.151	glmnet	none	t-test filter	50	0.640278	0.791667	0.575	26	t-test filter
glmnet.2.161	glmnet	none	t-test filter	50	0.730556	0.833333	0.6	25	t-test filter
glmnet.3.1	glmnet	none	Wilcoxon filter	50	0.536111	0.75	0.483333	16	wilcoxon filter
glmnet.3.2	glmnet	none	Wilcoxon filter	50	0.558333	0.736111	0.475	14	wilcoxon filter
glmnet.3.3	glmnet	none	Wilcoxon filter	50	0.615278	0.805556	0.55	13	wilcoxon filter
glmnet.3.4	glmnet	none	Wilcoxon filter	50	0.583333	0.777778	0.533333	13	wilcoxon filter
glmnet.3.5	glmnet	none	Wilcoxon filter	50	0.593056	0.791667	0.541667	14	wilcoxon filter
glmnet.3.6	glmnet	none	Wilcoxon filter	50	0.602778	0.763889	0.525	13	wilcoxon filter
glmnet.3.7	glmnet	none	Wilcoxon filter	50	0.590278	0.791667	0.508333	13	wilcoxon filter
glmnet.3.8	glmnet	none	Wilcoxon filter	50	0.538889	0.777778	0.466667	16	wilcoxon filter
glmnet.3.9	glmnet	none	Wilcoxon filter	50	0.616667	0.777778	0.5	16	wilcoxon filter
glmnet.3.10	glmnet	none	Wilcoxon filter	50	0.595833	0.75	0.483333	14	wilcoxon filter
glmnet.3.11	glmnet	none	Wilcoxon filter	50	0.605556	0.791667	0.475	16	wilcoxon filter
glmnet.3.12	glmnet	none	Wilcoxon filter	50	0.595833	0.805556	0.583333	14	wilcoxon filter
glmnet.3.13	glmnet	none	Wilcoxon filter	50	0.540278	0.75	0.45	12	wilcoxon filter
glmnet.3.14	glmnet	none	Wilcoxon filter	50	0.644444	0.763889	0.491667	14	wilcoxon filter
glmnet.3.15	glmnet	none	Wilcoxon filter	50	0.5	0.763889	0.458333	16	wilcoxon filter
glmnet.3.16	glmnet	none	Wilcoxon filter	50	0.590278	0.805556	0.516667	16	wilcoxon filter
glmnet.4.1	glmnet	none	RF filter	50	0.580556	0.805556	0.483333	24	rf filter
glmnet.4.2	glmnet	none	RF filter	50	0.601389	0.791667	0.508333	20	rf filter
glmnet.4.3	glmnet	none	RF filter	50	0.709722	0.805556	0.55	18	rf filter
glmnet.4.4	glmnet	none	RF filter	50	0.695833	0.819444	0.558333	20	rf filter
glmnet.4.5	glmnet	none	RF filter	50	0.65	0.805556	0.583333	20	rf filter
glmnet.4.6	glmnet	none	RF filter	50	0.705556	0.861111	0.65	20	rf filter
glmnet.4.7	glmnet	none	RF filter	50	0.677778	0.819444	0.591667	20	rf filter
glmnet.4.8	glmnet	none	RF filter	50	0.633333	0.777778	0.466667	21	rf filter
glmnet.4.9	glmnet	none	RF filter	50	0.595833	0.805556	0.55	19	rf filter
glmnet.4.10	glmnet	none	RF filter	50	0.645833	0.791667	0.541667	18	rf filter
glmnet.4.11	glmnet	none	RF filter	50	0.6875	0.805556	0.55	20	rf filter
glmnet.4.12	glmnet	none	RF filter	50	0.638889	0.791667	0.541667	22	rf filter
glmnet.4.13	glmnet	none	RF filter	50	0.666667	0.805556	0.55	22	rf filter
glmnet.4.14	glmnet	none	RF filter	50	0.670833	0.833333	0.6	21	rf filter
glmnet.4.15	glmnet	none	RF filter	50	0.6625	0.805556	0.583333	20	rf filter
glmnet.4.16	glmnet	none	RF filter	50	0.648611	0.791667	0.575	20	rf filter
glmnet.5.1	glmnet	none	Elastic Net filter	50	0.6	0.791667	0.541667	40	glmnet filter
glmnet.5.2	glmnet	none	Elastic Net filter	50	0.568056	0.75	0.483333	44	glmnet filter
glmnet.5.3	glmnet	none	Elastic Net filter	50	0.626389	0.763889	0.491667	40	glmnet filter
glmnet.5.4	glmnet	none	Elastic Net filter	50	0.626389	0.75	0.483333	41	glmnet filter
glmnet.5.5	glmnet	none	Elastic Net filter	50	0.563889	0.777778	0.566667	39	glmnet filter
glmnet.5.6	glmnet	none	Elastic Net filter	50	0.636111	0.805556	0.55	41	glmnet filter
glmnet.5.7	glmnet	none	Elastic Net filter	50	0.573611	0.777778	0.533333	40	glmnet filter
glmnet.5.8	glmnet	none	Elastic Net filter	50	0.5125	0.736111	0.441667	38	glmnet filter
glmnet.5.9	glmnet	none	Elastic Net filter	50	0.604167	0.736111	0.475	42	glmnet filter
glmnet.5.10	glmnet	none	Elastic Net filter	50	0.6375	0.75	0.483333	40	glmnet filter
glmnet.5.11	glmnet	none	Elastic Net filter	50	0.623611	0.763889	0.458333	38	glmnet filter
glmnet.5.12	glmnet	none	Elastic Net filter	50	0.633333	0.722222	0.466667	42	glmnet filter
glmnet.5.13	glmnet	none	Elastic Net filter	50	0.547222	0.763889	0.491667	42	glmnet filter
glmnet.5.14	glmnet	none	Elastic Net filter	50	0.566667	0.763889	0.458333	40	glmnet filter
glmnet.5.15	glmnet	none	Elastic Net filter	50	0.606944	0.777778	0.5	40	glmnet filter
glmnet.5.16	glmnet	none	Elastic Net filter	50	0.666667	0.763889	0.525	38	glmnet filter
glmnet.6.1	glmnet	none	PLS filter	50	0.572222	0.805556	0.55	36	pls filter
glmnet.6.2	glmnet	none	PLS filter	50	0.563889	0.763889	0.458333	35	pls filter
glmnet.6.3	glmnet	none	PLS filter	50	0.541667	0.736111	0.441667	35	pls filter
glmnet.6.4	glmnet	none	PLS filter	50	0.476389	0.777778	0.5	37	pls filter
glmnet.6.5	glmnet	none	PLS filter	50	0.508333	0.75	0.55	32	pls filter
glmnet.6.6	glmnet	none	PLS filter	50	0.538889	0.791667	0.541667	34	pls filter
glmnet.6.7	glmnet	none	PLS filter	50	0.565278	0.777778	0.5	37	pls filter
glmnet.6.8	glmnet	none	PLS filter	50	0.469444	0.763889	0.458333	38	pls filter
glmnet.6.9	glmnet	none	PLS filter	50	0.593056	0.763889	0.491667	38	pls filter
glmnet.6.10	glmnet	none	PLS filter	50	0.579167	0.777778	0.5	35	pls filter
glmnet.6.11	glmnet	none	PLS filter	50	0.638889	0.75	0.483333	38	pls filter
glmnet.6.12	glmnet	none	PLS filter	50	0.522222	0.75	0.516667	37	pls filter
glmnet.6.13	glmnet	none	PLS filter	50	0.493056	0.777778	0.5	36	pls filter
glmnet.6.14	glmnet	none	PLS filter	50	0.556944	0.763889	0.458333	36	pls filter
glmnet.6.15	glmnet	none	PLS filter	50	0.480556	0.805556	0.516667	36	pls filter
glmnet.6.16	glmnet	none	PLS filter	50	0.597222	0.805556	0.583333	36	pls filter
pls.1.17	pls	none	multiDEGGs filter	50	0.761111	0.833333	0.6	22	multiDEGGs filter
pls.1.21	pls	none	multiDEGGs filter	50	0.75	0.847222	0.608333	32	multiDEGGs filter
pls.1.31	pls	none	multiDEGGs filter	50	0.6625	0.763889	0.491667	32	multiDEGGs filter
pls.1.41	pls	none	multiDEGGs filter	50	0.763889	0.875	0.658333	42	multiDEGGs filter
pls.1.51	pls	none	multiDEGGs filter	50	0.722222	0.819444	0.558333	51	multiDEGGs filter
pls.1.61	pls	none	multiDEGGs filter	50	0.726389	0.875	0.625	31	multiDEGGs filter
pls.1.71	pls	none	multiDEGGs filter	50	0.683333	0.791667	0.541667	26	multiDEGGs filter
pls.1.81	pls	none	multiDEGGs filter	50	0.729167	0.833333	0.633333	27	multiDEGGs filter
pls.1.91	pls	none	multiDEGGs filter	50	0.793056	0.819444	0.525	32	multiDEGGs filter
pls.1.101	pls	none	multiDEGGs filter	50	0.694444	0.833333	0.566667	38	multiDEGGs filter
pls.1.111	pls	none	multiDEGGs filter	50	0.694444	0.819444	0.525	26	multiDEGGs filter
pls.1.121	pls	none	multiDEGGs filter	50	0.748611	0.819444	0.558333	30	multiDEGGs filter
pls.1.131	pls	none	multiDEGGs filter	50	0.752778	0.819444	0.625	34	multiDEGGs filter
pls.1.141	pls	none	multiDEGGs filter	50	0.679167	0.819444	0.525	21	multiDEGGs filter
pls.1.151	pls	none	multiDEGGs filter	50	0.680556	0.847222	0.575	20	multiDEGGs filter
pls.1.161	pls	none	multiDEGGs filter	50	0.719444	0.833333	0.566667	32	multiDEGGs filter
pls.2.17	pls	none	t-test filter	50	0.7	0.847222	0.641667	50	t-test filter
pls.2.21	pls	none	t-test filter	50	0.7125	0.847222	0.641667	50	t-test filter
pls.2.31	pls	none	t-test filter	50	0.770833	0.861111	0.616667	50	t-test filter
pls.2.41	pls	none	t-test filter	50	0.679167	0.819444	0.591667	50	t-test filter
pls.2.51	pls	none	t-test filter	50	0.716667	0.861111	0.65	50	t-test filter
pls.2.61	pls	none	t-test filter	50	0.661111	0.805556	0.55	50	t-test filter
pls.2.71	pls	none	t-test filter	50	0.6375	0.847222	0.575	50	t-test filter
pls.2.81	pls	none	t-test filter	50	0.672222	0.777778	0.533333	50	t-test filter
pls.2.91	pls	none	t-test filter	50	0.708333	0.805556	0.516667	50	t-test filter
pls.2.101	pls	none	t-test filter	50	0.643056	0.777778	0.533333	50	t-test filter
pls.2.111	pls	none	t-test filter	50	0.680556	0.777778	0.5	50	t-test filter
pls.2.121	pls	none	t-test filter	50	0.679167	0.833333	0.566667	50	t-test filter
pls.2.131	pls	none	t-test filter	50	0.626389	0.847222	0.541667	50	t-test filter
pls.2.141	pls	none	t-test filter	50	0.711111	0.847222	0.608333	50	t-test filter
pls.2.151	pls	none	t-test filter	50	0.601389	0.819444	0.591667	50	t-test filter
pls.2.161	pls	none	t-test filter	50	0.633333	0.833333	0.566667	50	t-test filter
pls.3.1	pls	none	Wilcoxon filter	50	0.445833	0.736111	0.441667	50	wilcoxon filter
pls.3.2	pls	none	Wilcoxon filter	50	0.461111	0.75	0.45	50	wilcoxon filter
pls.3.3	pls	none	Wilcoxon filter	50	0.55	0.777778	0.533333	50	wilcoxon filter
pls.3.4	pls	none	Wilcoxon filter	50	0.506944	0.75	0.45	50	wilcoxon filter
pls.3.5	pls	none	Wilcoxon filter	50	0.508333	0.763889	0.525	50	wilcoxon filter
pls.3.6	pls	none	Wilcoxon filter	50	0.533333	0.791667	0.508333	50	wilcoxon filter
pls.3.7	pls	none	Wilcoxon filter	50	0.441667	0.763889	0.525	50	wilcoxon filter
pls.3.8	pls	none	Wilcoxon filter	50	0.415278	0.777778	0.466667	50	wilcoxon filter
pls.3.9	pls	none	Wilcoxon filter	50	0.491667	0.763889	0.525	50	wilcoxon filter
pls.3.10	pls	none	Wilcoxon filter	50	0.4875	0.805556	0.516667	50	wilcoxon filter
pls.3.11	pls	none	Wilcoxon filter	50	0.568056	0.763889	0.458333	50	wilcoxon filter
pls.3.12	pls	none	Wilcoxon filter	50	0.486111	0.819444	0.591667	50	wilcoxon filter
pls.3.13	pls	none	Wilcoxon filter	50	0.443056	0.736111	0.475	50	wilcoxon filter
pls.3.14	pls	none	Wilcoxon filter	50	0.579167	0.763889	0.558333	50	wilcoxon filter
pls.3.15	pls	none	Wilcoxon filter	50	0.431944	0.777778	0.5	50	wilcoxon filter
pls.3.16	pls	none	Wilcoxon filter	50	0.441667	0.791667	0.508333	50	wilcoxon filter
pls.4.1	pls	none	RF filter	50	0.627778	0.791667	0.475	50	rf filter
pls.4.2	pls	none	RF filter	50	0.618056	0.777778	0.5	50	rf filter
pls.4.3	pls	none	RF filter	50	0.694444	0.805556	0.583333	50	rf filter
pls.4.4	pls	none	RF filter	50	0.7	0.833333	0.533333	50	rf filter
pls.4.5	pls	none	RF filter	50	0.609722	0.763889	0.525	50	rf filter
pls.4.6	pls	none	RF filter	50	0.676389	0.819444	0.558333	50	rf filter
pls.4.7	pls	none	RF filter	50	0.6375	0.763889	0.525	50	rf filter
pls.4.8	pls	none	RF filter	50	0.601389	0.791667	0.475	50	rf filter
pls.4.9	pls	none	RF filter	50	0.622222	0.777778	0.566667	50	rf filter
pls.4.10	pls	none	RF filter	50	0.618056	0.819444	0.591667	50	rf filter
pls.4.11	pls	none	RF filter	50	0.645833	0.819444	0.558333	50	rf filter
pls.4.12	pls	none	RF filter	50	0.693056	0.805556	0.516667	50	rf filter
pls.4.13	pls	none	RF filter	50	0.6875	0.791667	0.475	50	rf filter
pls.4.14	pls	none	RF filter	50	0.690278	0.875	0.658333	50	rf filter
pls.4.15	pls	none	RF filter	50	0.602778	0.805556	0.55	50	rf filter
pls.4.16	pls	none	RF filter	50	0.6125	0.763889	0.491667	50	rf filter
pls.5.1	pls	none	Elastic Net filter	50	0.636111	0.777778	0.5	43	glmnet filter
pls.5.2	pls	none	Elastic Net filter	50	0.638889	0.75	0.483333	45	glmnet filter
pls.5.3	pls	none	Elastic Net filter	50	0.606944	0.777778	0.5	44	glmnet filter
pls.5.4	pls	none	Elastic Net filter	50	0.6875	0.791667	0.541667	42	glmnet filter
pls.5.5	pls	none	Elastic Net filter	50	0.543056	0.763889	0.591667	42	glmnet filter
pls.5.6	pls	none	Elastic Net filter	50	0.658333	0.791667	0.541667	44	glmnet filter
pls.5.7	pls	none	Elastic Net filter	50	0.598611	0.777778	0.566667	42	glmnet filter
pls.5.8	pls	none	Elastic Net filter	50	0.531944	0.75	0.483333	38	glmnet filter
pls.5.9	pls	none	Elastic Net filter	50	0.636111	0.791667	0.575	43	glmnet filter
pls.5.10	pls	none	Elastic Net filter	50	0.675	0.791667	0.608333	43	glmnet filter
pls.5.11	pls	none	Elastic Net filter	50	0.545833	0.736111	0.475	40	glmnet filter
pls.5.12	pls	none	Elastic Net filter	50	0.669444	0.75	0.516667	45	glmnet filter
pls.5.13	pls	none	Elastic Net filter	50	0.555556	0.75	0.483333	44	glmnet filter
pls.5.14	pls	none	Elastic Net filter	50	0.611111	0.763889	0.525	41	glmnet filter
pls.5.15	pls	none	Elastic Net filter	50	0.626389	0.791667	0.575	43	glmnet filter
pls.5.16	pls	none	Elastic Net filter	50	0.698611	0.777778	0.566667	40	glmnet filter
pls.6.1	pls	none	PLS filter	50	0.541667	0.777778	0.5	50	pls filter
pls.6.2	pls	none	PLS filter	50	0.576389	0.777778	0.5	50	pls filter
pls.6.3	pls	none	PLS filter	50	0.5625	0.791667	0.541667	50	pls filter
pls.6.4	pls	none	PLS filter	50	0.468056	0.791667	0.541667	50	pls filter
pls.6.5	pls	none	PLS filter	50	0.422222	0.777778	0.566667	50	pls filter
pls.6.6	pls	none	PLS filter	50	0.561111	0.791667	0.541667	50	pls filter
pls.6.7	pls	none	PLS filter	50	0.551389	0.763889	0.525	50	pls filter
pls.6.8	pls	none	PLS filter	50	0.511111	0.763889	0.525	50	pls filter
pls.6.9	pls	none	PLS filter	50	0.5375	0.763889	0.491667	50	pls filter
pls.6.10	pls	none	PLS filter	50	0.609722	0.791667	0.541667	50	pls filter
pls.6.11	pls	none	PLS filter	50	0.490278	0.736111	0.441667	50	pls filter
pls.6.12	pls	none	PLS filter	50	0.526389	0.763889	0.525	50	pls filter
pls.6.13	pls	none	PLS filter	50	0.533333	0.75	0.483333	50	pls filter
pls.6.14	pls	none	PLS filter	50	0.608333	0.791667	0.575	50	pls filter
pls.6.15	pls	none	PLS filter	50	0.515278	0.777778	0.533333	50	pls filter
pls.6.16	pls	none	PLS filter	50	0.597222	0.763889	0.525	50	pls filter
pda.1.17	pda	none	multiDEGGs filter	50	0.615278	0.777778	0.566667	22	multiDEGGs filter
pda.1.21	pda	none	multiDEGGs filter	50	0.730556	0.75	0.55	32	multiDEGGs filter
pda.1.31	pda	none	multiDEGGs filter	50	0.722222	0.805556	0.65	32	multiDEGGs filter
pda.1.41	pda	none	multiDEGGs filter	50	0.708333	0.805556	0.616667	42	multiDEGGs filter
pda.1.51	pda	none	multiDEGGs filter	50	0.65	0.791667	0.541667	51	multiDEGGs filter
pda.1.61	pda	none	multiDEGGs filter	50	0.544444	0.861111	0.616667	31	multiDEGGs filter
pda.1.71	pda	none	multiDEGGs filter	50	0.575	0.722222	0.533333	26	multiDEGGs filter
pda.1.81	pda	none	multiDEGGs filter	50	0.648611	0.763889	0.525	27	multiDEGGs filter
pda.1.91	pda	none	multiDEGGs filter	50	0.594444	0.75	0.516667	32	multiDEGGs filter
pda.1.101	pda	none	multiDEGGs filter	50	0.631944	0.819444	0.591667	38	multiDEGGs filter
pda.1.111	pda	none	multiDEGGs filter	50	0.684722	0.847222	0.675	26	multiDEGGs filter
pda.1.121	pda	none	multiDEGGs filter	50	0.633333	0.819444	0.591667	30	multiDEGGs filter
pda.1.131	pda	none	multiDEGGs filter	50	0.5875	0.75	0.583333	34	multiDEGGs filter
pda.1.141	pda	none	multiDEGGs filter	50	0.666667	0.75	0.516667	21	multiDEGGs filter
pda.1.151	pda	none	multiDEGGs filter	50	0.761111	0.777778	0.566667	20	multiDEGGs filter
pda.1.161	pda	none	multiDEGGs filter	50	0.6625	0.805556	0.65	32	multiDEGGs filter
pda.2.17	pda	none	t-test filter	50	0.652778	0.680556	0.508333	50	t-test filter
pda.2.21	pda	none	t-test filter	50	0.595833	0.694444	0.516667	50	t-test filter
pda.2.31	pda	none	t-test filter	50	0.556944	0.666667	0.5	50	t-test filter
pda.2.41	pda	none	t-test filter	50	0.640278	0.680556	0.541667	50	t-test filter
pda.2.51	pda	none	t-test filter	50	0.538889	0.777778	0.6	50	t-test filter
pda.2.61	pda	none	t-test filter	50	0.697222	0.708333	0.658333	50	t-test filter
pda.2.71	pda	none	t-test filter	50	0.595833	0.666667	0.466667	50	t-test filter
pda.2.81	pda	none	t-test filter	50	0.675694	0.694444	0.65	50	t-test filter
pda.2.91	pda	none	t-test filter	50	0.626389	0.75	0.516667	50	t-test filter
pda.2.101	pda	none	t-test filter	50	0.547222	0.666667	0.566667	50	t-test filter
pda.2.111	pda	none	t-test filter	50	0.6375	0.694444	0.616667	50	t-test filter
pda.2.121	pda	none	t-test filter	50	0.738889	0.763889	0.625	50	t-test filter
pda.2.131	pda	none	t-test filter	50	0.477778	0.611111	0.433333	50	t-test filter
pda.2.141	pda	none	t-test filter	50	0.704167	0.805556	0.65	50	t-test filter
pda.2.151	pda	none	t-test filter	50	0.456944	0.666667	0.466667	50	t-test filter
pda.2.161	pda	none	t-test filter	50	0.655556	0.694444	0.483333	50	t-test filter
pda.3.1	pda	none	Wilcoxon filter	50	0.341667	0.666667	0.433333	50	wilcoxon filter
pda.3.2	pda	none	Wilcoxon filter	50	0.294444	0.652778	0.391667	50	wilcoxon filter
pda.3.3	pda	none	Wilcoxon filter	50	0.519444	0.736111	0.508333	50	wilcoxon filter
pda.3.4	pda	none	Wilcoxon filter	50	0.409722	0.777778	0.6	50	wilcoxon filter
pda.3.5	pda	none	Wilcoxon filter	50	0.436111	0.625	0.441667	50	wilcoxon filter
pda.3.6	pda	none	Wilcoxon filter	50	0.386111	0.680556	0.475	50	wilcoxon filter
pda.3.7	pda	none	Wilcoxon filter	50	0.373611	0.597222	0.425	50	wilcoxon filter
pda.3.8	pda	none	Wilcoxon filter	50	0.370833	0.694444	0.45	50	wilcoxon filter
pda.3.9	pda	none	Wilcoxon filter	50	0.322222	0.694444	0.45	50	wilcoxon filter
pda.3.10	pda	none	Wilcoxon filter	50	0.368056	0.652778	0.491667	50	wilcoxon filter
pda.3.11	pda	none	Wilcoxon filter	50	0.438889	0.666667	0.433333	50	wilcoxon filter
pda.3.12	pda	none	Wilcoxon filter	50	0.470833	0.736111	0.508333	50	wilcoxon filter
pda.3.13	pda	none	Wilcoxon filter	50	0.281944	0.611111	0.366667	50	wilcoxon filter
pda.3.14	pda	none	Wilcoxon filter	50	0.421528	0.722222	0.533333	50	wilcoxon filter
pda.3.15	pda	none	Wilcoxon filter	50	0.333333	0.666667	0.466667	50	wilcoxon filter
pda.3.16	pda	none	Wilcoxon filter	50	0.433333	0.680556	0.475	50	wilcoxon filter
pda.4.1	pda	none	RF filter	50	0.551389	0.75	0.516667	50	rf filter
pda.4.2	pda	none	RF filter	50	0.613889	0.652778	0.591667	50	rf filter
pda.4.3	pda	none	RF filter	50	0.603472	0.708333	0.525	50	rf filter
pda.4.4	pda	none	RF filter	50	0.490278	0.722222	0.533333	50	rf filter
pda.4.5	pda	none	RF filter	50	0.434722	0.708333	0.491667	50	rf filter
pda.4.6	pda	none	RF filter	50	0.468056	0.708333	0.491667	50	rf filter
pda.4.7	pda	none	RF filter	50	0.380556	0.680556	0.475	50	rf filter
pda.4.8	pda	none	RF filter	50	0.573611	0.75	0.583333	50	rf filter
pda.4.9	pda	none	RF filter	50	0.461111	0.638889	0.45	50	rf filter
pda.4.10	pda	none	RF filter	50	0.522222	0.638889	0.45	50	rf filter
pda.4.11	pda	none	RF filter	50	0.554167	0.708333	0.491667	50	rf filter
pda.4.12	pda	none	RF filter	50	0.442361	0.708333	0.491667	50	rf filter
pda.4.13	pda	none	RF filter	50	0.455556	0.708333	0.458333	50	rf filter
pda.4.14	pda	none	RF filter	50	0.530556	0.666667	0.466667	50	rf filter
pda.4.15	pda	none	RF filter	50	0.536111	0.708333	0.525	50	rf filter
pda.4.16	pda	none	RF filter	50	0.684722	0.763889	0.691667	50	rf filter
pda.5.1	pda	none	Elastic Net filter	50	0.451389	0.75	0.483333	43	glmnet filter
pda.5.2	pda	none	Elastic Net filter	50	0.4125	0.708333	0.425	45	glmnet filter
pda.5.3	pda	none	Elastic Net filter	50	0.341667	0.708333	0.425	44	glmnet filter
pda.5.4	pda	none	Elastic Net filter	50	0.494444	0.708333	0.458333	42	glmnet filter
pda.5.5	pda	none	Elastic Net filter	50	0.479167	0.75	0.583333	42	glmnet filter
pda.5.6	pda	none	Elastic Net filter	50	0.580556	0.75	0.583333	44	glmnet filter
pda.5.7	pda	none	Elastic Net filter	50	0.456944	0.763889	0.525	42	glmnet filter
pda.5.8	pda	none	Elastic Net filter	50	0.386111	0.694444	0.45	38	glmnet filter
pda.5.9	pda	none	Elastic Net filter	50	0.484722	0.652778	0.425	43	glmnet filter
pda.5.10	pda	none	Elastic Net filter	50	0.516667	0.680556	0.408333	43	glmnet filter
pda.5.11	pda	none	Elastic Net filter	50	0.484722	0.736111	0.475	40	glmnet filter
pda.5.12	pda	none	Elastic Net filter	50	0.530556	0.680556	0.441667	45	glmnet filter
pda.5.13	pda	none	Elastic Net filter	50	0.413889	0.694444	0.483333	44	glmnet filter
pda.5.14	pda	none	Elastic Net filter	50	0.468056	0.708333	0.425	41	glmnet filter
pda.5.15	pda	none	Elastic Net filter	50	0.609722	0.736111	0.541667	43	glmnet filter
pda.5.16	pda	none	Elastic Net filter	50	0.636806	0.722222	0.533333	40	glmnet filter
pda.6.1	pda	none	PLS filter	50	0.443056	0.680556	0.441667	50	pls filter
pda.6.2	pda	none	PLS filter	50	0.408333	0.694444	0.416667	50	pls filter
pda.6.3	pda	none	PLS filter	50	0.355556	0.75	0.45	50	pls filter
pda.6.4	pda	none	PLS filter	50	0.369444	0.763889	0.491667	50	pls filter
pda.6.5	pda	none	PLS filter	50	0.490972	0.736111	0.575	50	pls filter
pda.6.6	pda	none	PLS filter	50	0.491667	0.763889	0.591667	50	pls filter
pda.6.7	pda	none	PLS filter	50	0.411111	0.708333	0.458333	50	pls filter
pda.6.8	pda	none	PLS filter	50	0.4125	0.666667	0.4	50	pls filter
pda.6.9	pda	none	PLS filter	50	0.430556	0.736111	0.508333	50	pls filter
pda.6.10	pda	none	PLS filter	50	0.411111	0.694444	0.483333	50	pls filter
pda.6.11	pda	none	PLS filter	50	0.468056	0.666667	0.466667	50	pls filter
pda.6.12	pda	none	PLS filter	50	0.484722	0.736111	0.541667	50	pls filter
pda.6.13	pda	none	PLS filter	50	0.520833	0.694444	0.45	50	pls filter
pda.6.14	pda	none	PLS filter	50	0.470833	0.666667	0.4	50	pls filter
pda.6.15	pda	none	PLS filter	50	0.494444	0.763889	0.558333	50	pls filter
pda.6.16	pda	none	PLS filter	50	0.522917	0.763889	0.558333	50	pls filter
svmPoly.1.17	svmPoly	none	multiDEGGs filter	50	0.601389	0.805556	0.483333	22	multiDEGGs filter
svmPoly.1.21	svmPoly	none	multiDEGGs filter	50	0.705556	0.805556	0.483333	32	multiDEGGs filter
svmPoly.1.31	svmPoly	none	multiDEGGs filter	50	0.661111	0.819444	0.525	32	multiDEGGs filter
svmPoly.1.41	svmPoly	none	multiDEGGs filter	50	0.520833	0.805556	0.483333	42	multiDEGGs filter
svmPoly.1.51	svmPoly	none	multiDEGGs filter	50	0.723611	0.805556	0.483333	51	multiDEGGs filter
svmPoly.1.61	svmPoly	none	multiDEGGs filter	50	0.555556	0.805556	0.483333	31	multiDEGGs filter
svmPoly.1.71	svmPoly	none	multiDEGGs filter	50	0.672222	0.777778	0.466667	26	multiDEGGs filter
svmPoly.1.81	svmPoly	none	multiDEGGs filter	50	0.452778	0.805556	0.483333	27	multiDEGGs filter
svmPoly.1.91	svmPoly	none	multiDEGGs filter	50	0.713889	0.833333	0.533333	32	multiDEGGs filter
svmPoly.1.101	svmPoly	none	multiDEGGs filter	50	0.623611	0.833333	0.566667	38	multiDEGGs filter
svmPoly.1.111	svmPoly	none	multiDEGGs filter	50	0.613889	0.819444	0.525	26	multiDEGGs filter
svmPoly.1.121	svmPoly	none	multiDEGGs filter	50	0.590278	0.833333	0.533333	30	multiDEGGs filter
svmPoly.1.131	svmPoly	none	multiDEGGs filter	50	0.6875	0.805556	0.483333	34	multiDEGGs filter
svmPoly.1.141	svmPoly	none	multiDEGGs filter	50	0.708333	0.805556	0.483333	21	multiDEGGs filter
svmPoly.1.151	svmPoly	none	multiDEGGs filter	50	0.708333	0.833333	0.533333	20	multiDEGGs filter
svmPoly.1.161	svmPoly	none	multiDEGGs filter	50	0.686111	0.791667	0.475	32	multiDEGGs filter
svmPoly.2.17	svmPoly	none	t-test filter	50	0.688889	0.833333	0.566667	50	t-test filter
svmPoly.2.21	svmPoly	none	t-test filter	50	0.784722	0.819444	0.591667	50	t-test filter
svmPoly.2.31	svmPoly	none	t-test filter	50	0.791667	0.847222	0.608333	50	t-test filter
svmPoly.2.41	svmPoly	none	t-test filter	50	0.758333	0.833333	0.6	50	t-test filter
svmPoly.2.51	svmPoly	none	t-test filter	50	0.7125	0.833333	0.566667	50	t-test filter
svmPoly.2.61	svmPoly	none	t-test filter	50	0.681944	0.805556	0.55	50	t-test filter
svmPoly.2.71	svmPoly	none	t-test filter	50	0.7125	0.805556	0.583333	50	t-test filter
svmPoly.2.81	svmPoly	none	t-test filter	50	0.709722	0.791667	0.508333	50	t-test filter
svmPoly.2.91	svmPoly	none	t-test filter	50	0.768056	0.819444	0.558333	50	t-test filter
svmPoly.2.101	svmPoly	none	t-test filter	50	0.741667	0.819444	0.525	50	t-test filter
svmPoly.2.111	svmPoly	none	t-test filter	50	0.676389	0.805556	0.516667	50	t-test filter
svmPoly.2.121	svmPoly	none	t-test filter	50	0.719444	0.847222	0.575	50	t-test filter
svmPoly.2.131	svmPoly	none	t-test filter	50	0.648611	0.833333	0.566667	50	t-test filter
svmPoly.2.141	svmPoly	none	t-test filter	50	0.7125	0.805556	0.55	50	t-test filter
svmPoly.2.151	svmPoly	none	t-test filter	50	0.679167	0.819444	0.558333	50	t-test filter
svmPoly.2.161	svmPoly	none	t-test filter	50	0.716667	0.833333	0.566667	50	t-test filter
svmPoly.3.1	svmPoly	none	Wilcoxon filter	50	0.561111	0.75	0.483333	50	wilcoxon filter
svmPoly.3.2	svmPoly	none	Wilcoxon filter	50	0.497222	0.763889	0.458333	50	wilcoxon filter
svmPoly.3.3	svmPoly	none	Wilcoxon filter	50	0.605556	0.819444	0.558333	50	wilcoxon filter
svmPoly.3.4	svmPoly	none	Wilcoxon filter	50	0.544444	0.791667	0.508333	50	wilcoxon filter
svmPoly.3.5	svmPoly	none	Wilcoxon filter	50	0.523611	0.763889	0.525	50	wilcoxon filter
svmPoly.3.6	svmPoly	none	Wilcoxon filter	50	0.556944	0.805556	0.55	50	wilcoxon filter
svmPoly.3.7	svmPoly	none	Wilcoxon filter	50	0.558333	0.777778	0.5	50	wilcoxon filter
svmPoly.3.8	svmPoly	none	Wilcoxon filter	50	0.526389	0.791667	0.475	50	wilcoxon filter
svmPoly.3.9	svmPoly	none	Wilcoxon filter	50	0.559722	0.777778	0.5	50	wilcoxon filter
svmPoly.3.10	svmPoly	none	Wilcoxon filter	50	0.583333	0.75	0.483333	50	wilcoxon filter
svmPoly.3.11	svmPoly	none	Wilcoxon filter	50	0.577778	0.791667	0.475	50	wilcoxon filter
svmPoly.3.12	svmPoly	none	Wilcoxon filter	50	0.577778	0.791667	0.575	50	wilcoxon filter
svmPoly.3.13	svmPoly	none	Wilcoxon filter	50	0.576389	0.791667	0.475	50	wilcoxon filter
svmPoly.3.14	svmPoly	none	Wilcoxon filter	50	0.618056	0.833333	0.6	50	wilcoxon filter
svmPoly.3.15	svmPoly	none	Wilcoxon filter	50	0.55	0.791667	0.475	50	wilcoxon filter
svmPoly.3.16	svmPoly	none	Wilcoxon filter	50	0.569444	0.777778	0.5	50	wilcoxon filter
svmPoly.4.1	svmPoly	none	RF filter	50	0.727778	0.833333	0.6	50	rf filter
svmPoly.4.2	svmPoly	none	RF filter	50	0.645833	0.736111	0.475	50	rf filter
svmPoly.4.3	svmPoly	none	RF filter	50	0.658333	0.847222	0.608333	50	rf filter
svmPoly.4.4	svmPoly	none	RF filter	50	0.715278	0.833333	0.6	50	rf filter
svmPoly.4.5	svmPoly	none	RF filter	50	0.581944	0.791667	0.541667	50	rf filter
svmPoly.4.6	svmPoly	none	RF filter	50	0.688889	0.805556	0.616667	50	rf filter
svmPoly.4.7	svmPoly	none	RF filter	50	0.669444	0.791667	0.541667	50	rf filter
svmPoly.4.8	svmPoly	none	RF filter	50	0.651389	0.805556	0.583333	50	rf filter
svmPoly.4.9	svmPoly	none	RF filter	50	0.711111	0.791667	0.541667	50	rf filter
svmPoly.4.10	svmPoly	none	RF filter	50	0.648611	0.819444	0.591667	50	rf filter
svmPoly.4.11	svmPoly	none	RF filter	50	0.670833	0.847222	0.641667	50	rf filter
svmPoly.4.12	svmPoly	none	RF filter	50	0.7125	0.763889	0.525	50	rf filter
svmPoly.4.13	svmPoly	none	RF filter	50	0.688889	0.805556	0.55	50	rf filter
svmPoly.4.14	svmPoly	none	RF filter	50	0.673611	0.847222	0.641667	50	rf filter
svmPoly.4.15	svmPoly	none	RF filter	50	0.690278	0.805556	0.616667	50	rf filter
svmPoly.4.16	svmPoly	none	RF filter	50	0.673611	0.777778	0.566667	50	rf filter
svmPoly.5.1	svmPoly	none	Elastic Net filter	50	0.595833	0.763889	0.525	43	glmnet filter
svmPoly.5.2	svmPoly	none	Elastic Net filter	50	0.588889	0.722222	0.5	45	glmnet filter
svmPoly.5.3	svmPoly	none	Elastic Net filter	50	0.606944	0.722222	0.433333	44	glmnet filter
svmPoly.5.4	svmPoly	none	Elastic Net filter	50	0.622222	0.75	0.55	42	glmnet filter
svmPoly.5.5	svmPoly	none	Elastic Net filter	50	0.594444	0.75	0.583333	42	glmnet filter
svmPoly.5.6	svmPoly	none	Elastic Net filter	50	0.631944	0.791667	0.608333	44	glmnet filter
svmPoly.5.7	svmPoly	none	Elastic Net filter	50	0.575	0.791667	0.541667	42	glmnet filter
svmPoly.5.8	svmPoly	none	Elastic Net filter	50	0.479167	0.736111	0.475	38	glmnet filter
svmPoly.5.9	svmPoly	none	Elastic Net filter	50	0.6125	0.722222	0.533333	43	glmnet filter
svmPoly.5.10	svmPoly	none	Elastic Net filter	50	0.631944	0.777778	0.6	43	glmnet filter
svmPoly.5.11	svmPoly	none	Elastic Net filter	50	0.638889	0.791667	0.608333	40	glmnet filter
svmPoly.5.12	svmPoly	none	Elastic Net filter	50	0.626389	0.736111	0.541667	45	glmnet filter
svmPoly.5.13	svmPoly	none	Elastic Net filter	50	0.570833	0.736111	0.508333	44	glmnet filter
svmPoly.5.14	svmPoly	none	Elastic Net filter	50	0.55	0.722222	0.466667	41	glmnet filter
svmPoly.5.15	svmPoly	none	Elastic Net filter	50	0.636111	0.777778	0.6	43	glmnet filter
svmPoly.5.16	svmPoly	none	Elastic Net filter	50	0.669444	0.763889	0.525	40	glmnet filter
svmPoly.6.1	svmPoly	none	PLS filter	50	0.622222	0.763889	0.525	50	pls filter
svmPoly.6.2	svmPoly	none	PLS filter	50	0.583333	0.722222	0.433333	50	pls filter
svmPoly.6.3	svmPoly	none	PLS filter	50	0.504167	0.763889	0.491667	50	pls filter
svmPoly.6.4	svmPoly	none	PLS filter	50	0.519444	0.763889	0.525	50	pls filter
svmPoly.6.5	svmPoly	none	PLS filter	50	0.455556	0.75	0.55	50	pls filter
svmPoly.6.6	svmPoly	none	PLS filter	50	0.577778	0.791667	0.575	50	pls filter
svmPoly.6.7	svmPoly	none	PLS filter	50	0.591667	0.75	0.483333	50	pls filter
svmPoly.6.8	svmPoly	none	PLS filter	50	0.597222	0.75	0.483333	50	pls filter
svmPoly.6.9	svmPoly	none	PLS filter	50	0.594444	0.763889	0.525	50	pls filter
svmPoly.6.10	svmPoly	none	PLS filter	50	0.625	0.791667	0.541667	50	pls filter
svmPoly.6.11	svmPoly	none	PLS filter	50	0.618056	0.708333	0.458333	50	pls filter
svmPoly.6.12	svmPoly	none	PLS filter	50	0.5	0.777778	0.533333	50	pls filter
svmPoly.6.13	svmPoly	none	PLS filter	50	0.555556	0.736111	0.475	50	pls filter
svmPoly.6.14	svmPoly	none	PLS filter	50	0.5875	0.75	0.516667	50	pls filter
svmPoly.6.15	svmPoly	none	PLS filter	50	0.506944	0.75	0.45	50	pls filter
svmPoly.6.16	svmPoly	none	PLS filter	50	0.595833	0.763889	0.591667	50	pls filter
gbm.1.17	gbm	none	multiDEGGs filter	50	0.668056	0.791667	0.541667	22	multiDEGGs filter
gbm.1.21	gbm	none	multiDEGGs filter	50	0.683333	0.819444	0.591667	32	multiDEGGs filter
gbm.1.31	gbm	none	multiDEGGs filter	50	0.701389	0.819444	0.558333	32	multiDEGGs filter
gbm.1.41	gbm	none	multiDEGGs filter	50	0.743056	0.763889	0.491667	42	multiDEGGs filter
gbm.1.51	gbm	none	multiDEGGs filter	50	0.684722	0.777778	0.466667	51	multiDEGGs filter
gbm.1.61	gbm	none	multiDEGGs filter	50	0.631944	0.819444	0.525	31	multiDEGGs filter
gbm.1.71	gbm	none	multiDEGGs filter	50	0.705556	0.805556	0.583333	26	multiDEGGs filter
gbm.1.81	gbm	none	multiDEGGs filter	50	0.798611	0.875	0.625	27	multiDEGGs filter
gbm.1.91	gbm	none	multiDEGGs filter	50	0.755556	0.791667	0.608333	32	multiDEGGs filter
gbm.1.101	gbm	none	multiDEGGs filter	50	0.7875	0.819444	0.591667	38	multiDEGGs filter
gbm.1.111	gbm	none	multiDEGGs filter	50	0.595833	0.805556	0.55	26	multiDEGGs filter
gbm.1.121	gbm	none	multiDEGGs filter	50	0.769444	0.847222	0.608333	30	multiDEGGs filter
gbm.1.131	gbm	none	multiDEGGs filter	50	0.688889	0.777778	0.533333	34	multiDEGGs filter
gbm.1.141	gbm	none	multiDEGGs filter	50	0.776389	0.819444	0.591667	21	multiDEGGs filter
gbm.1.151	gbm	none	multiDEGGs filter	50	0.752778	0.861111	0.616667	20	multiDEGGs filter
gbm.1.161	gbm	none	multiDEGGs filter	50	0.770833	0.819444	0.658333	32	multiDEGGs filter
gbm.2.17	gbm	none	t-test filter	50	0.679167	0.75	0.483333	50	t-test filter
gbm.2.21	gbm	none	t-test filter	50	0.670833	0.777778	0.5	50	t-test filter
gbm.2.31	gbm	none	t-test filter	50	0.745833	0.805556	0.55	50	t-test filter
gbm.2.41	gbm	none	t-test filter	50	0.55	0.819444	0.558333	50	t-test filter
gbm.2.51	gbm	none	t-test filter	50	0.638889	0.833333	0.6	50	t-test filter
gbm.2.61	gbm	none	t-test filter	50	0.636111	0.791667	0.575	50	t-test filter
gbm.2.71	gbm	none	t-test filter	50	0.6	0.819444	0.558333	50	t-test filter
gbm.2.81	gbm	none	t-test filter	50	0.666667	0.791667	0.541667	50	t-test filter
gbm.2.91	gbm	none	t-test filter	50	0.594444	0.777778	0.5	50	t-test filter
gbm.2.101	gbm	none	t-test filter	50	0.4875	0.819444	0.591667	50	t-test filter
gbm.2.111	gbm	none	t-test filter	50	0.643056	0.791667	0.508333	50	t-test filter
gbm.2.121	gbm	none	t-test filter	50	0.609722	0.805556	0.55	50	t-test filter
gbm.2.131	gbm	none	t-test filter	50	0.609722	0.833333	0.566667	50	t-test filter
gbm.2.141	gbm	none	t-test filter	50	0.630556	0.791667	0.508333	50	t-test filter
gbm.2.151	gbm	none	t-test filter	50	0.593056	0.763889	0.491667	50	t-test filter
gbm.2.161	gbm	none	t-test filter	50	0.654167	0.833333	0.6	50	t-test filter
gbm.3.1	gbm	none	Wilcoxon filter	50	0.601389	0.75	0.483333	50	wilcoxon filter
gbm.3.2	gbm	none	Wilcoxon filter	50	0.55	0.777778	0.533333	50	wilcoxon filter
gbm.3.3	gbm	none	Wilcoxon filter	50	0.576389	0.763889	0.491667	50	wilcoxon filter
gbm.3.4	gbm	none	Wilcoxon filter	50	0.505556	0.819444	0.591667	50	wilcoxon filter
gbm.3.5	gbm	none	Wilcoxon filter	50	0.531944	0.75	0.516667	50	wilcoxon filter
gbm.3.6	gbm	none	Wilcoxon filter	50	0.504167	0.75	0.516667	50	wilcoxon filter
gbm.3.7	gbm	none	Wilcoxon filter	50	0.538889	0.777778	0.533333	50	wilcoxon filter
gbm.3.8	gbm	none	Wilcoxon filter	50	0.511111	0.791667	0.541667	50	wilcoxon filter
gbm.3.9	gbm	none	Wilcoxon filter	50	0.623611	0.777778	0.566667	50	wilcoxon filter
gbm.3.10	gbm	none	Wilcoxon filter	50	0.583333	0.805556	0.583333	50	wilcoxon filter
gbm.3.11	gbm	none	Wilcoxon filter	50	0.605556	0.805556	0.516667	50	wilcoxon filter
gbm.3.12	gbm	none	Wilcoxon filter	50	0.583333	0.805556	0.583333	50	wilcoxon filter
gbm.3.13	gbm	none	Wilcoxon filter	50	0.536111	0.763889	0.525	50	wilcoxon filter
gbm.3.14	gbm	none	Wilcoxon filter	50	0.594444	0.763889	0.525	50	wilcoxon filter
gbm.3.15	gbm	none	Wilcoxon filter	50	0.504167	0.777778	0.533333	50	wilcoxon filter
gbm.3.16	gbm	none	Wilcoxon filter	50	0.4875	0.791667	0.508333	50	wilcoxon filter
gbm.4.1	gbm	none	RF filter	50	0.623611	0.791667	0.541667	50	rf filter
gbm.4.2	gbm	none	RF filter	50	0.6125	0.777778	0.533333	50	rf filter
gbm.4.3	gbm	none	RF filter	50	0.5875	0.791667	0.575	50	rf filter
gbm.4.4	gbm	none	RF filter	50	0.609722	0.791667	0.575	50	rf filter
gbm.4.5	gbm	none	RF filter	50	0.5625	0.791667	0.508333	50	rf filter
gbm.4.6	gbm	none	RF filter	50	0.572222	0.805556	0.55	50	rf filter
gbm.4.7	gbm	none	RF filter	50	0.644444	0.819444	0.591667	50	rf filter
gbm.4.8	gbm	none	RF filter	50	0.591667	0.833333	0.566667	50	rf filter
gbm.4.9	gbm	none	RF filter	50	0.6125	0.791667	0.575	50	rf filter
gbm.4.10	gbm	none	RF filter	50	0.569444	0.819444	0.558333	50	rf filter
gbm.4.11	gbm	none	RF filter	50	0.686111	0.861111	0.65	50	rf filter
gbm.4.12	gbm	none	RF filter	50	0.598611	0.791667	0.575	50	rf filter
gbm.4.13	gbm	none	RF filter	50	0.611111	0.763889	0.491667	50	rf filter
gbm.4.14	gbm	none	RF filter	50	0.647222	0.819444	0.625	50	rf filter
gbm.4.15	gbm	none	RF filter	50	0.601389	0.805556	0.583333	50	rf filter
gbm.4.16	gbm	none	RF filter	50	0.677778	0.805556	0.583333	50	rf filter
gbm.5.1	gbm	none	Elastic Net filter	50	0.565278	0.763889	0.525	43	glmnet filter
gbm.5.2	gbm	none	Elastic Net filter	50	0.681944	0.777778	0.5	45	glmnet filter
gbm.5.3	gbm	none	Elastic Net filter	50	0.616667	0.805556	0.55	44	glmnet filter
gbm.5.4	gbm	none	Elastic Net filter	50	0.541667	0.805556	0.583333	42	glmnet filter
gbm.5.5	gbm	none	Elastic Net filter	50	0.481944	0.75	0.516667	42	glmnet filter
gbm.5.6	gbm	none	Elastic Net filter	50	0.548611	0.777778	0.533333	44	glmnet filter
gbm.5.7	gbm	none	Elastic Net filter	50	0.601389	0.805556	0.55	42	glmnet filter
gbm.5.8	gbm	none	Elastic Net filter	50	0.5625	0.736111	0.441667	38	glmnet filter
gbm.5.9	gbm	none	Elastic Net filter	50	0.623611	0.763889	0.525	43	glmnet filter
gbm.5.10	gbm	none	Elastic Net filter	50	0.626389	0.819444	0.591667	43	glmnet filter
gbm.5.11	gbm	none	Elastic Net filter	50	0.606944	0.777778	0.533333	40	glmnet filter
gbm.5.12	gbm	none	Elastic Net filter	50	0.591667	0.763889	0.491667	45	glmnet filter
gbm.5.13	gbm	none	Elastic Net filter	50	0.538889	0.763889	0.525	44	glmnet filter
gbm.5.14	gbm	none	Elastic Net filter	50	0.519444	0.833333	0.6	41	glmnet filter
gbm.5.15	gbm	none	Elastic Net filter	50	0.525	0.777778	0.5	43	glmnet filter
gbm.5.16	gbm	none	Elastic Net filter	50	0.648611	0.791667	0.541667	40	glmnet filter
gbm.6.1	gbm	none	PLS filter	50	0.563889	0.777778	0.533333	50	pls filter
gbm.6.2	gbm	none	PLS filter	50	0.606944	0.805556	0.516667	50	pls filter
gbm.6.3	gbm	none	PLS filter	50	0.590278	0.819444	0.591667	50	pls filter
gbm.6.4	gbm	none	PLS filter	50	0.502778	0.833333	0.6	50	pls filter
gbm.6.5	gbm	none	PLS filter	50	0.4875	0.763889	0.525	50	pls filter
gbm.6.6	gbm	none	PLS filter	50	0.579167	0.791667	0.541667	50	pls filter
gbm.6.7	gbm	none	PLS filter	50	0.519444	0.791667	0.541667	50	pls filter
gbm.6.8	gbm	none	PLS filter	50	0.593056	0.819444	0.525	50	pls filter
gbm.6.9	gbm	none	PLS filter	50	0.580556	0.777778	0.5	50	pls filter
gbm.6.10	gbm	none	PLS filter	50	0.565278	0.833333	0.566667	50	pls filter
gbm.6.11	gbm	none	PLS filter	50	0.534722	0.777778	0.533333	50	pls filter
gbm.6.12	gbm	none	PLS filter	50	0.55	0.777778	0.533333	50	pls filter
gbm.6.13	gbm	none	PLS filter	50	0.643056	0.805556	0.55	50	pls filter
gbm.6.14	gbm	none	PLS filter	50	0.595833	0.833333	0.566667	50	pls filter
gbm.6.15	gbm	none	PLS filter	50	0.5	0.805556	0.516667	50	pls filter
gbm.6.16	gbm	none	PLS filter	50	0.605556	0.805556	0.55	50	pls filter
rf.1.17	rf	none	multiDEGGs filter	50	0.636111	0.763889	0.491667	52	multiDEGGs filter
rf.1.21	rf	none	multiDEGGs filter	50	0.689583	0.777778	0.466667	52	multiDEGGs filter
rf.1.31	rf	none	multiDEGGs filter	50	0.631944	0.777778	0.466667	52	multiDEGGs filter
rf.1.41	rf	none	multiDEGGs filter	50	0.623611	0.777778	0.466667	52	multiDEGGs filter
rf.1.51	rf	none	multiDEGGs filter	50	0.640972	0.833333	0.533333	52	multiDEGGs filter
rf.1.61	rf	none	multiDEGGs filter	50	0.65	0.777778	0.466667	52	multiDEGGs filter
rf.1.71	rf	none	multiDEGGs filter	50	0.615972	0.791667	0.541667	52	multiDEGGs filter
rf.1.81	rf	none	multiDEGGs filter	50	0.686806	0.777778	0.466667	52	multiDEGGs filter
rf.1.91	rf	none	multiDEGGs filter	50	0.733333	0.791667	0.475	52	multiDEGGs filter
rf.1.101	rf	none	multiDEGGs filter	50	0.783333	0.833333	0.533333	52	multiDEGGs filter
rf.1.111	rf	none	multiDEGGs filter	50	0.575694	0.805556	0.55	52	multiDEGGs filter
rf.1.121	rf	none	multiDEGGs filter	50	0.66875	0.805556	0.516667	52	multiDEGGs filter
rf.1.131	rf	none	multiDEGGs filter	50	0.789583	0.819444	0.525	52	multiDEGGs filter
rf.1.141	rf	none	multiDEGGs filter	50	0.718056	0.791667	0.508333	52	multiDEGGs filter
rf.1.151	rf	none	multiDEGGs filter	50	0.6375	0.847222	0.575	52	multiDEGGs filter
rf.1.161	rf	none	multiDEGGs filter	50	0.722917	0.805556	0.55	52	multiDEGGs filter
rf.2.17	rf	none	t-test filter	50	0.75	0.819444	0.558333	50	t-test filter
rf.2.21	rf	none	t-test filter	50	0.727083	0.833333	0.6	50	t-test filter
rf.2.31	rf	none	t-test filter	50	0.729861	0.819444	0.591667	50	t-test filter
rf.2.41	rf	none	t-test filter	50	0.709028	0.805556	0.55	50	t-test filter
rf.2.51	rf	none	t-test filter	50	0.722917	0.833333	0.566667	50	t-test filter
rf.2.61	rf	none	t-test filter	50	0.711111	0.833333	0.6	50	t-test filter
rf.2.71	rf	none	t-test filter	50	0.734028	0.833333	0.566667	50	t-test filter
rf.2.81	rf	none	t-test filter	50	0.744444	0.833333	0.6	50	t-test filter
rf.2.91	rf	none	t-test filter	50	0.727083	0.833333	0.566667	50	t-test filter
rf.2.101	rf	none	t-test filter	50	0.653472	0.805556	0.55	50	t-test filter
rf.2.111	rf	none	t-test filter	50	0.728472	0.833333	0.566667	50	t-test filter
rf.2.121	rf	none	t-test filter	50	0.743056	0.833333	0.533333	50	t-test filter
rf.2.131	rf	none	t-test filter	50	0.700694	0.805556	0.516667	50	t-test filter
rf.2.141	rf	none	t-test filter	50	0.754167	0.833333	0.566667	50	t-test filter
rf.2.151	rf	none	t-test filter	50	0.704861	0.791667	0.508333	50	t-test filter
rf.2.161	rf	none	t-test filter	50	0.738889	0.833333	0.566667	50	t-test filter
rf.3.1	rf	none	Wilcoxon filter	50	0.679167	0.805556	0.55	50	wilcoxon filter
rf.3.2	rf	none	Wilcoxon filter	50	0.659028	0.819444	0.591667	50	wilcoxon filter
rf.3.3	rf	none	Wilcoxon filter	50	0.661806	0.819444	0.558333	50	wilcoxon filter
rf.3.4	rf	none	Wilcoxon filter	50	0.674306	0.791667	0.541667	50	wilcoxon filter
rf.3.5	rf	none	Wilcoxon filter	50	0.641667	0.819444	0.591667	50	wilcoxon filter
rf.3.6	rf	none	Wilcoxon filter	50	0.630556	0.819444	0.591667	50	wilcoxon filter
rf.3.7	rf	none	Wilcoxon filter	50	0.711111	0.833333	0.6	50	wilcoxon filter
rf.3.8	rf	none	Wilcoxon filter	50	0.659722	0.805556	0.516667	50	wilcoxon filter
rf.3.9	rf	none	Wilcoxon filter	50	0.6875	0.819444	0.591667	50	wilcoxon filter
rf.3.10	rf	none	Wilcoxon filter	50	0.630556	0.819444	0.558333	50	wilcoxon filter
rf.3.11	rf	none	Wilcoxon filter	50	0.697222	0.833333	0.6	50	wilcoxon filter
rf.3.12	rf	none	Wilcoxon filter	50	0.677778	0.819444	0.558333	50	wilcoxon filter
rf.3.13	rf	none	Wilcoxon filter	50	0.686111	0.833333	0.6	50	wilcoxon filter
rf.3.14	rf	none	Wilcoxon filter	50	0.684722	0.861111	0.65	50	wilcoxon filter
rf.3.15	rf	none	Wilcoxon filter	50	0.593056	0.791667	0.541667	50	wilcoxon filter
rf.3.16	rf	none	Wilcoxon filter	50	0.644444	0.805556	0.55	50	wilcoxon filter
rf.4.1	rf	none	RF filter	50	0.689583	0.819444	0.525	50	rf filter
rf.4.2	rf	none	RF filter	50	0.727083	0.805556	0.55	50	rf filter
rf.4.3	rf	none	RF filter	50	0.714583	0.819444	0.558333	50	rf filter
rf.4.4	rf	none	RF filter	50	0.769444	0.819444	0.558333	50	rf filter
rf.4.5	rf	none	RF filter	50	0.7125	0.805556	0.55	50	rf filter
rf.4.6	rf	none	RF filter	50	0.707639	0.819444	0.591667	50	rf filter
rf.4.7	rf	none	RF filter	50	0.684722	0.805556	0.55	50	rf filter
rf.4.8	rf	none	RF filter	50	0.681944	0.791667	0.475	50	rf filter
rf.4.9	rf	none	RF filter	50	0.710417	0.819444	0.558333	50	rf filter
rf.4.10	rf	none	RF filter	50	0.699306	0.805556	0.55	50	rf filter
rf.4.11	rf	none	RF filter	50	0.73125	0.805556	0.55	50	rf filter
rf.4.12	rf	none	RF filter	50	0.693056	0.805556	0.55	50	rf filter
rf.4.13	rf	none	RF filter	50	0.740278	0.805556	0.55	50	rf filter
rf.4.14	rf	none	RF filter	50	0.728472	0.819444	0.558333	50	rf filter
rf.4.15	rf	none	RF filter	50	0.643056	0.791667	0.508333	50	rf filter
rf.4.16	rf	none	RF filter	50	0.721528	0.777778	0.5	50	rf filter
rf.5.1	rf	none	Elastic Net filter	50	0.632639	0.791667	0.475	46	glmnet filter
rf.5.2	rf	none	Elastic Net filter	50	0.663194	0.791667	0.475	46	glmnet filter
rf.5.3	rf	none	Elastic Net filter	50	0.661806	0.791667	0.475	46	glmnet filter
rf.5.4	rf	none	Elastic Net filter	50	0.642361	0.805556	0.483333	46	glmnet filter
rf.5.5	rf	none	Elastic Net filter	50	0.676389	0.791667	0.475	46	glmnet filter
rf.5.6	rf	none	Elastic Net filter	50	0.577083	0.805556	0.516667	46	glmnet filter
rf.5.7	rf	none	Elastic Net filter	50	0.665972	0.819444	0.525	46	glmnet filter
rf.5.8	rf	none	Elastic Net filter	50	0.545833	0.791667	0.475	46	glmnet filter
rf.5.9	rf	none	Elastic Net filter	50	0.686111	0.777778	0.466667	46	glmnet filter
rf.5.10	rf	none	Elastic Net filter	50	0.70625	0.777778	0.466667	46	glmnet filter
rf.5.11	rf	none	Elastic Net filter	50	0.691667	0.791667	0.475	46	glmnet filter
rf.5.12	rf	none	Elastic Net filter	50	0.689583	0.805556	0.516667	46	glmnet filter
rf.5.13	rf	none	Elastic Net filter	50	0.638889	0.805556	0.483333	46	glmnet filter
rf.5.14	rf	none	Elastic Net filter	50	0.640972	0.847222	0.541667	46	glmnet filter
rf.5.15	rf	none	Elastic Net filter	50	0.645139	0.805556	0.483333	46	glmnet filter
rf.5.16	rf	none	Elastic Net filter	50	0.678472	0.805556	0.483333	46	glmnet filter
rf.6.1	rf	none	PLS filter	50	0.636806	0.805556	0.516667	50	pls filter
rf.6.2	rf	none	PLS filter	50	0.672222	0.791667	0.508333	50	pls filter
rf.6.3	rf	none	PLS filter	50	0.638889	0.791667	0.475	50	pls filter
rf.6.4	rf	none	PLS filter	50	0.6625	0.805556	0.516667	50	pls filter
rf.6.5	rf	none	PLS filter	50	0.5375	0.805556	0.55	50	pls filter
rf.6.6	rf	none	PLS filter	50	0.656944	0.805556	0.516667	50	pls filter
rf.6.7	rf	none	PLS filter	50	0.66875	0.805556	0.516667	50	pls filter
rf.6.8	rf	none	PLS filter	50	0.651389	0.805556	0.483333	50	pls filter
rf.6.9	rf	none	PLS filter	50	0.696528	0.805556	0.516667	50	pls filter
rf.6.10	rf	none	PLS filter	50	0.699306	0.805556	0.516667	50	pls filter
rf.6.11	rf	none	PLS filter	50	0.629861	0.805556	0.516667	50	pls filter
rf.6.12	rf	none	PLS filter	50	0.657639	0.791667	0.508333	50	pls filter
rf.6.13	rf	none	PLS filter	50	0.686111	0.805556	0.516667	50	pls filter
rf.6.14	rf	none	PLS filter	50	0.707639	0.819444	0.525	50	pls filter
rf.6.15	rf	none	PLS filter	50	0.567361	0.805556	0.516667	50	pls filter
rf.6.16	rf	none	PLS filter	50	0.613889	0.791667	0.475	50	pls filter
xgbTree.1.17	xgbTree	none	multiDEGGs filter	50	0.577778	0.777778	0.533333	22	multiDEGGs filter
xgbTree.1.21	xgbTree	none	multiDEGGs filter	50	0.658333	0.819444	0.591667	32	multiDEGGs filter
xgbTree.1.31	xgbTree	none	multiDEGGs filter	50	0.655556	0.847222	0.575	32	multiDEGGs filter
xgbTree.1.41	xgbTree	none	multiDEGGs filter	50	0.685417	0.777778	0.5	42	multiDEGGs filter
xgbTree.1.51	xgbTree	none	multiDEGGs filter	50	0.747222	0.805556	0.516667	51	multiDEGGs filter
xgbTree.1.61	xgbTree	none	multiDEGGs filter	50	0.622222	0.819444	0.591667	31	multiDEGGs filter
xgbTree.1.71	xgbTree	none	multiDEGGs filter	50	0.636111	0.777778	0.566667	26	multiDEGGs filter
xgbTree.1.81	xgbTree	none	multiDEGGs filter	50	0.756944	0.847222	0.608333	27	multiDEGGs filter
xgbTree.1.91	xgbTree	none	multiDEGGs filter	50	0.731944	0.777778	0.566667	32	multiDEGGs filter
xgbTree.1.101	xgbTree	none	multiDEGGs filter	50	0.770833	0.875	0.691667	38	multiDEGGs filter
xgbTree.1.111	xgbTree	none	multiDEGGs filter	50	0.581944	0.805556	0.55	26	multiDEGGs filter
xgbTree.1.121	xgbTree	none	multiDEGGs filter	50	0.786111	0.819444	0.591667	30	multiDEGGs filter
xgbTree.1.131	xgbTree	none	multiDEGGs filter	50	0.727778	0.847222	0.608333	34	multiDEGGs filter
xgbTree.1.141	xgbTree	none	multiDEGGs filter	50	0.684722	0.777778	0.533333	21	multiDEGGs filter
xgbTree.1.151	xgbTree	none	multiDEGGs filter	50	0.753472	0.875	0.691667	20	multiDEGGs filter
xgbTree.1.161	xgbTree	none	multiDEGGs filter	50	0.704167	0.763889	0.525	32	multiDEGGs filter
xgbTree.2.17	xgbTree	none	t-test filter	50	0.747917	0.791667	0.541667	50	t-test filter
xgbTree.2.21	xgbTree	none	t-test filter	50	0.75	0.763889	0.491667	50	t-test filter
xgbTree.2.31	xgbTree	none	t-test filter	50	0.714583	0.819444	0.591667	50	t-test filter
xgbTree.2.41	xgbTree	none	t-test filter	50	0.659028	0.819444	0.591667	50	t-test filter
xgbTree.2.51	xgbTree	none	t-test filter	50	0.756944	0.805556	0.55	50	t-test filter
xgbTree.2.61	xgbTree	none	t-test filter	50	0.720833	0.847222	0.675	50	t-test filter
xgbTree.2.71	xgbTree	none	t-test filter	50	0.715278	0.819444	0.591667	50	t-test filter
xgbTree.2.81	xgbTree	none	t-test filter	50	0.713194	0.833333	0.633333	50	t-test filter
xgbTree.2.91	xgbTree	none	t-test filter	50	0.694444	0.847222	0.641667	50	t-test filter
xgbTree.2.101	xgbTree	none	t-test filter	50	0.6125	0.805556	0.583333	50	t-test filter
xgbTree.2.111	xgbTree	none	t-test filter	50	0.654861	0.805556	0.516667	50	t-test filter
xgbTree.2.121	xgbTree	none	t-test filter	50	0.676389	0.819444	0.591667	50	t-test filter
xgbTree.2.131	xgbTree	none	t-test filter	50	0.627083	0.819444	0.591667	50	t-test filter
xgbTree.2.141	xgbTree	none	t-test filter	50	0.763889	0.833333	0.566667	50	t-test filter
xgbTree.2.151	xgbTree	none	t-test filter	50	0.654167	0.791667	0.508333	50	t-test filter
xgbTree.2.161	xgbTree	none	t-test filter	50	0.7	0.805556	0.55	50	t-test filter
xgbTree.3.1	xgbTree	none	Wilcoxon filter	50	0.65	0.763889	0.525	50	wilcoxon filter
xgbTree.3.2	xgbTree	none	Wilcoxon filter	50	0.602778	0.791667	0.541667	50	wilcoxon filter
xgbTree.3.3	xgbTree	none	Wilcoxon filter	50	0.605556	0.819444	0.591667	50	wilcoxon filter
xgbTree.3.4	xgbTree	none	Wilcoxon filter	50	0.546528	0.805556	0.55	50	wilcoxon filter
xgbTree.3.5	xgbTree	none	Wilcoxon filter	50	0.565972	0.805556	0.583333	50	wilcoxon filter
xgbTree.3.6	xgbTree	none	Wilcoxon filter	50	0.527083	0.805556	0.55	50	wilcoxon filter
xgbTree.3.7	xgbTree	none	Wilcoxon filter	50	0.664583	0.763889	0.491667	50	wilcoxon filter
xgbTree.3.8	xgbTree	none	Wilcoxon filter	50	0.556944	0.819444	0.558333	50	wilcoxon filter
xgbTree.3.9	xgbTree	none	Wilcoxon filter	50	0.599306	0.819444	0.591667	50	wilcoxon filter
xgbTree.3.10	xgbTree	none	Wilcoxon filter	50	0.533333	0.819444	0.591667	50	wilcoxon filter
xgbTree.3.11	xgbTree	none	Wilcoxon filter	50	0.689583	0.819444	0.558333	50	wilcoxon filter
xgbTree.3.12	xgbTree	none	Wilcoxon filter	50	0.636111	0.805556	0.55	50	wilcoxon filter
xgbTree.3.13	xgbTree	none	Wilcoxon filter	50	0.628472	0.777778	0.5	50	wilcoxon filter
xgbTree.3.14	xgbTree	none	Wilcoxon filter	50	0.605556	0.833333	0.566667	50	wilcoxon filter
xgbTree.3.15	xgbTree	none	Wilcoxon filter	50	0.582639	0.805556	0.583333	50	wilcoxon filter
xgbTree.3.16	xgbTree	none	Wilcoxon filter	50	0.553472	0.791667	0.508333	50	wilcoxon filter
xgbTree.4.1	xgbTree	none	RF filter	50	0.643056	0.805556	0.483333	50	rf filter
xgbTree.4.2	xgbTree	none	RF filter	50	0.608333	0.805556	0.55	50	rf filter
xgbTree.4.3	xgbTree	none	RF filter	50	0.668056	0.819444	0.591667	50	rf filter
xgbTree.4.4	xgbTree	none	RF filter	50	0.613889	0.805556	0.516667	50	rf filter
xgbTree.4.5	xgbTree	none	RF filter	50	0.665278	0.777778	0.5	50	rf filter
xgbTree.4.6	xgbTree	none	RF filter	50	0.702778	0.805556	0.55	50	rf filter
xgbTree.4.7	xgbTree	none	RF filter	50	0.690278	0.833333	0.6	50	rf filter
xgbTree.4.8	xgbTree	none	RF filter	50	0.702778	0.833333	0.633333	50	rf filter
xgbTree.4.9	xgbTree	none	RF filter	50	0.666667	0.833333	0.6	50	rf filter
xgbTree.4.10	xgbTree	none	RF filter	50	0.676389	0.805556	0.55	50	rf filter
xgbTree.4.11	xgbTree	none	RF filter	50	0.655556	0.819444	0.591667	50	rf filter
xgbTree.4.12	xgbTree	none	RF filter	50	0.615278	0.791667	0.541667	50	rf filter
xgbTree.4.13	xgbTree	none	RF filter	50	0.645833	0.763889	0.525	50	rf filter
xgbTree.4.14	xgbTree	none	RF filter	50	0.680556	0.819444	0.625	50	rf filter
xgbTree.4.15	xgbTree	none	RF filter	50	0.610417	0.805556	0.516667	50	rf filter
xgbTree.4.16	xgbTree	none	RF filter	50	0.582639	0.777778	0.466667	50	rf filter
xgbTree.5.1	xgbTree	none	Elastic Net filter	50	0.475	0.805556	0.55	43	glmnet filter
xgbTree.5.2	xgbTree	none	Elastic Net filter	50	0.6625	0.819444	0.525	45	glmnet filter
xgbTree.5.3	xgbTree	none	Elastic Net filter	50	0.6375	0.791667	0.508333	44	glmnet filter
xgbTree.5.4	xgbTree	none	Elastic Net filter	50	0.633333	0.805556	0.55	42	glmnet filter
xgbTree.5.5	xgbTree	none	Elastic Net filter	50	0.615278	0.777778	0.533333	42	glmnet filter
xgbTree.5.6	xgbTree	none	Elastic Net filter	50	0.616667	0.833333	0.566667	44	glmnet filter
xgbTree.5.7	xgbTree	none	Elastic Net filter	50	0.605556	0.805556	0.55	42	glmnet filter
xgbTree.5.8	xgbTree	none	Elastic Net filter	50	0.540278	0.777778	0.466667	38	glmnet filter
xgbTree.5.9	xgbTree	none	Elastic Net filter	50	0.6	0.805556	0.55	43	glmnet filter
xgbTree.5.10	xgbTree	none	Elastic Net filter	50	0.619444	0.819444	0.525	43	glmnet filter
xgbTree.5.11	xgbTree	none	Elastic Net filter	50	0.575	0.819444	0.525	40	glmnet filter
xgbTree.5.12	xgbTree	none	Elastic Net filter	50	0.591667	0.791667	0.541667	45	glmnet filter
xgbTree.5.13	xgbTree	none	Elastic Net filter	50	0.613889	0.819444	0.558333	44	glmnet filter
xgbTree.5.14	xgbTree	none	Elastic Net filter	50	0.5625	0.805556	0.55	41	glmnet filter
xgbTree.5.15	xgbTree	none	Elastic Net filter	50	0.602778	0.819444	0.558333	43	glmnet filter
xgbTree.5.16	xgbTree	none	Elastic Net filter	50	0.627778	0.777778	0.5	40	glmnet filter
xgbTree.6.1	xgbTree	none	PLS filter	50	0.674306	0.791667	0.508333	50	pls filter
xgbTree.6.2	xgbTree	none	PLS filter	50	0.693056	0.791667	0.508333	50	pls filter
xgbTree.6.3	xgbTree	none	PLS filter	50	0.588889	0.777778	0.466667	50	pls filter
xgbTree.6.4	xgbTree	none	PLS filter	50	0.581944	0.791667	0.541667	50	pls filter
xgbTree.6.5	xgbTree	none	PLS filter	50	0.491667	0.777778	0.533333	50	pls filter
xgbTree.6.6	xgbTree	none	PLS filter	50	0.568056	0.777778	0.5	50	pls filter
xgbTree.6.7	xgbTree	none	PLS filter	50	0.640278	0.819444	0.591667	50	pls filter
xgbTree.6.8	xgbTree	none	PLS filter	50	0.495139	0.805556	0.483333	50	pls filter
xgbTree.6.9	xgbTree	none	PLS filter	50	0.5875	0.763889	0.491667	50	pls filter
xgbTree.6.10	xgbTree	none	PLS filter	50	0.605556	0.819444	0.558333	50	pls filter
xgbTree.6.11	xgbTree	none	PLS filter	50	0.520833	0.777778	0.466667	50	pls filter
xgbTree.6.12	xgbTree	none	PLS filter	50	0.604167	0.805556	0.516667	50	pls filter
xgbTree.6.13	xgbTree	none	PLS filter	50	0.601389	0.819444	0.558333	50	pls filter
xgbTree.6.14	xgbTree	none	PLS filter	50	0.6625	0.791667	0.508333	50	pls filter
xgbTree.6.15	xgbTree	none	PLS filter	50	0.503472	0.777778	0.5	50	pls filter
xgbTree.6.16	xgbTree	none	PLS filter	50	0.551389	0.763889	0.558333	50	pls filter
xgbLinear.1.17	xgbLinear	none	multiDEGGs filter	50	0.641667	0.833333	0.666667	22	multiDEGGs filter
xgbLinear.1.21	xgbLinear	none	multiDEGGs filter	50	0.631944	0.763889	0.491667	32	multiDEGGs filter
xgbLinear.1.31	xgbLinear	none	multiDEGGs filter	50	0.654167	0.833333	0.6	32	multiDEGGs filter
xgbLinear.1.41	xgbLinear	none	multiDEGGs filter	50	0.691667	0.75	0.483333	42	multiDEGGs filter
xgbLinear.1.51	xgbLinear	none	multiDEGGs filter	50	0.743056	0.777778	0.5	51	multiDEGGs filter
xgbLinear.1.61	xgbLinear	none	multiDEGGs filter	50	0.622222	0.805556	0.583333	31	multiDEGGs filter
xgbLinear.1.71	xgbLinear	none	multiDEGGs filter	50	0.602778	0.791667	0.608333	26	multiDEGGs filter
xgbLinear.1.81	xgbLinear	none	multiDEGGs filter	50	0.8	0.833333	0.566667	27	multiDEGGs filter
xgbLinear.1.91	xgbLinear	none	multiDEGGs filter	50	0.748611	0.791667	0.575	32	multiDEGGs filter
xgbLinear.1.101	xgbLinear	none	multiDEGGs filter	50	0.838889	0.861111	0.65	38	multiDEGGs filter
xgbLinear.1.111	xgbLinear	none	multiDEGGs filter	50	0.551389	0.819444	0.591667	26	multiDEGGs filter
xgbLinear.1.121	xgbLinear	none	multiDEGGs filter	50	0.797222	0.791667	0.541667	30	multiDEGGs filter
xgbLinear.1.131	xgbLinear	none	multiDEGGs filter	50	0.788889	0.805556	0.55	34	multiDEGGs filter
xgbLinear.1.141	xgbLinear	none	multiDEGGs filter	50	0.690278	0.777778	0.566667	21	multiDEGGs filter
xgbLinear.1.151	xgbLinear	none	multiDEGGs filter	50	0.709028	0.847222	0.675	20	multiDEGGs filter
xgbLinear.1.161	xgbLinear	none	multiDEGGs filter	50	0.709722	0.777778	0.633333	32	multiDEGGs filter
xgbLinear.2.17	xgbLinear	none	t-test filter	50	0.684722	0.805556	0.55	50	t-test filter
xgbLinear.2.21	xgbLinear	none	t-test filter	50	0.646528	0.777778	0.5	50	t-test filter
xgbLinear.2.31	xgbLinear	none	t-test filter	50	0.698611	0.833333	0.6	50	t-test filter
xgbLinear.2.41	xgbLinear	none	t-test filter	50	0.680556	0.791667	0.508333	50	t-test filter
xgbLinear.2.51	xgbLinear	none	t-test filter	50	0.645139	0.791667	0.508333	50	t-test filter
xgbLinear.2.61	xgbLinear	none	t-test filter	50	0.677778	0.819444	0.591667	50	t-test filter
xgbLinear.2.71	xgbLinear	none	t-test filter	50	0.743056	0.819444	0.558333	50	t-test filter
xgbLinear.2.81	xgbLinear	none	t-test filter	50	0.71875	0.847222	0.608333	50	t-test filter
xgbLinear.2.91	xgbLinear	none	t-test filter	50	0.690278	0.847222	0.608333	50	t-test filter
xgbLinear.2.101	xgbLinear	none	t-test filter	50	0.623611	0.833333	0.566667	50	t-test filter
xgbLinear.2.111	xgbLinear	none	t-test filter	50	0.653472	0.791667	0.508333	50	t-test filter
xgbLinear.2.121	xgbLinear	none	t-test filter	50	0.764583	0.819444	0.558333	50	t-test filter
xgbLinear.2.131	xgbLinear	none	t-test filter	50	0.7125	0.819444	0.558333	50	t-test filter
xgbLinear.2.141	xgbLinear	none	t-test filter	50	0.705556	0.819444	0.525	50	t-test filter
xgbLinear.2.151	xgbLinear	none	t-test filter	50	0.644444	0.819444	0.525	50	t-test filter
xgbLinear.2.161	xgbLinear	none	t-test filter	50	0.672222	0.847222	0.608333	50	t-test filter
xgbLinear.3.1	xgbLinear	none	Wilcoxon filter	50	0.551389	0.805556	0.55	50	wilcoxon filter
xgbLinear.3.2	xgbLinear	none	Wilcoxon filter	50	0.586111	0.791667	0.508333	50	wilcoxon filter
xgbLinear.3.3	xgbLinear	none	Wilcoxon filter	50	0.554861	0.833333	0.6	50	wilcoxon filter
xgbLinear.3.4	xgbLinear	none	Wilcoxon filter	50	0.528472	0.777778	0.533333	50	wilcoxon filter
xgbLinear.3.5	xgbLinear	none	Wilcoxon filter	50	0.569444	0.777778	0.533333	50	wilcoxon filter
xgbLinear.3.6	xgbLinear	none	Wilcoxon filter	50	0.572222	0.763889	0.491667	50	wilcoxon filter
xgbLinear.3.7	xgbLinear	none	Wilcoxon filter	50	0.629167	0.736111	0.475	50	wilcoxon filter
xgbLinear.3.8	xgbLinear	none	Wilcoxon filter	50	0.436111	0.791667	0.475	50	wilcoxon filter
xgbLinear.3.9	xgbLinear	none	Wilcoxon filter	50	0.545833	0.791667	0.541667	50	wilcoxon filter
xgbLinear.3.10	xgbLinear	none	Wilcoxon filter	50	0.544444	0.819444	0.525	50	wilcoxon filter
xgbLinear.3.11	xgbLinear	none	Wilcoxon filter	50	0.597917	0.763889	0.525	50	wilcoxon filter
xgbLinear.3.12	xgbLinear	none	Wilcoxon filter	50	0.636111	0.805556	0.55	50	wilcoxon filter
xgbLinear.3.13	xgbLinear	none	Wilcoxon filter	50	0.570833	0.75	0.483333	50	wilcoxon filter
xgbLinear.3.14	xgbLinear	none	Wilcoxon filter	50	0.627778	0.833333	0.566667	50	wilcoxon filter
xgbLinear.3.15	xgbLinear	none	Wilcoxon filter	50	0.488889	0.805556	0.516667	50	wilcoxon filter
xgbLinear.3.16	xgbLinear	none	Wilcoxon filter	50	0.569444	0.763889	0.458333	50	wilcoxon filter
xgbLinear.4.1	xgbLinear	none	RF filter	50	0.679167	0.833333	0.566667	50	rf filter
xgbLinear.4.2	xgbLinear	none	RF filter	50	0.718056	0.819444	0.558333	50	rf filter
xgbLinear.4.3	xgbLinear	none	RF filter	50	0.736806	0.819444	0.558333	50	rf filter
xgbLinear.4.4	xgbLinear	none	RF filter	50	0.701389	0.791667	0.508333	50	rf filter
xgbLinear.4.5	xgbLinear	none	RF filter	50	0.590278	0.791667	0.508333	50	rf filter
xgbLinear.4.6	xgbLinear	none	RF filter	50	0.644444	0.819444	0.558333	50	rf filter
xgbLinear.4.7	xgbLinear	none	RF filter	50	0.661806	0.777778	0.533333	50	rf filter
xgbLinear.4.8	xgbLinear	none	RF filter	50	0.638889	0.791667	0.475	50	rf filter
xgbLinear.4.9	xgbLinear	none	RF filter	50	0.636111	0.805556	0.55	50	rf filter
xgbLinear.4.10	xgbLinear	none	RF filter	50	0.702778	0.819444	0.558333	50	rf filter
xgbLinear.4.11	xgbLinear	none	RF filter	50	0.725	0.833333	0.566667	50	rf filter
xgbLinear.4.12	xgbLinear	none	RF filter	50	0.684028	0.833333	0.566667	50	rf filter
xgbLinear.4.13	xgbLinear	none	RF filter	50	0.681944	0.819444	0.558333	50	rf filter
xgbLinear.4.14	xgbLinear	none	RF filter	50	0.752083	0.833333	0.566667	50	rf filter
xgbLinear.4.15	xgbLinear	none	RF filter	50	0.611111	0.791667	0.508333	50	rf filter
xgbLinear.4.16	xgbLinear	none	RF filter	50	0.681944	0.791667	0.508333	50	rf filter
xgbLinear.5.1	xgbLinear	none	Elastic Net filter	50	0.509028	0.791667	0.508333	43	glmnet filter
xgbLinear.5.2	xgbLinear	none	Elastic Net filter	50	0.603472	0.791667	0.575	45	glmnet filter
xgbLinear.5.3	xgbLinear	none	Elastic Net filter	50	0.665972	0.819444	0.558333	44	glmnet filter
xgbLinear.5.4	xgbLinear	none	Elastic Net filter	50	0.623611	0.791667	0.541667	42	glmnet filter
xgbLinear.5.5	xgbLinear	none	Elastic Net filter	50	0.561111	0.805556	0.483333	42	glmnet filter
xgbLinear.5.6	xgbLinear	none	Elastic Net filter	50	0.638889	0.819444	0.558333	44	glmnet filter
xgbLinear.5.7	xgbLinear	none	Elastic Net filter	50	0.584722	0.763889	0.491667	42	glmnet filter
xgbLinear.5.8	xgbLinear	none	Elastic Net filter	50	0.518056	0.763889	0.491667	38	glmnet filter
xgbLinear.5.9	xgbLinear	none	Elastic Net filter	50	0.631944	0.791667	0.508333	43	glmnet filter
xgbLinear.5.10	xgbLinear	none	Elastic Net filter	50	0.626389	0.777778	0.533333	43	glmnet filter
xgbLinear.5.11	xgbLinear	none	Elastic Net filter	50	0.671528	0.819444	0.591667	40	glmnet filter
xgbLinear.5.12	xgbLinear	none	Elastic Net filter	50	0.569444	0.777778	0.5	45	glmnet filter
xgbLinear.5.13	xgbLinear	none	Elastic Net filter	50	0.661111	0.791667	0.475	44	glmnet filter
xgbLinear.5.14	xgbLinear	none	Elastic Net filter	50	0.566667	0.819444	0.525	41	glmnet filter
xgbLinear.5.15	xgbLinear	none	Elastic Net filter	50	0.601389	0.791667	0.508333	43	glmnet filter
xgbLinear.5.16	xgbLinear	none	Elastic Net filter	50	0.605556	0.791667	0.508333	40	glmnet filter
xgbLinear.6.1	xgbLinear	none	PLS filter	50	0.619444	0.805556	0.516667	50	pls filter
xgbLinear.6.2	xgbLinear	none	PLS filter	50	0.580556	0.763889	0.458333	50	pls filter
xgbLinear.6.3	xgbLinear	none	PLS filter	50	0.575	0.805556	0.516667	50	pls filter
xgbLinear.6.4	xgbLinear	none	PLS filter	50	0.441667	0.777778	0.5	50	pls filter
xgbLinear.6.5	xgbLinear	none	PLS filter	50	0.634722	0.791667	0.541667	50	pls filter
xgbLinear.6.6	xgbLinear	none	PLS filter	50	0.630556	0.763889	0.491667	50	pls filter
xgbLinear.6.7	xgbLinear	none	PLS filter	50	0.606944	0.805556	0.55	50	pls filter
xgbLinear.6.8	xgbLinear	none	PLS filter	50	0.58125	0.791667	0.475	50	pls filter
xgbLinear.6.9	xgbLinear	none	PLS filter	50	0.575694	0.777778	0.5	50	pls filter
xgbLinear.6.10	xgbLinear	none	PLS filter	50	0.566667	0.805556	0.516667	50	pls filter
xgbLinear.6.11	xgbLinear	none	PLS filter	50	0.615278	0.805556	0.516667	50	pls filter
xgbLinear.6.12	xgbLinear	none	PLS filter	50	0.576389	0.777778	0.5	50	pls filter
xgbLinear.6.13	xgbLinear	none	PLS filter	50	0.618056	0.791667	0.508333	50	pls filter
xgbLinear.6.14	xgbLinear	none	PLS filter	50	0.615972	0.805556	0.516667	50	pls filter
xgbLinear.6.15	xgbLinear	none	PLS filter	50	0.568056	0.805556	0.516667	50	pls filter
xgbLinear.6.16	xgbLinear	none	PLS filter	50	0.548611	0.777778	0.466667	50	pls filter

## Sheet: STRAP_Rituximab_CI_sd
model	filter	mean_AUC	median_AUC	CI_lower	CI_upper	sd_AUC	n_repeats
gbm	multiDEGGs filter	0.719618	0.724306	0.609375	0.794444	0.0587614	16
gbm	t-test filter	0.625608	0.633333	0.510938	0.720833	0.0580039	16
gbm	Boruta filter	0.638281	0.634028	0.571354	0.709375	0.0423917	16
gbm	RF filter	0.613021	0.610417	0.565104	0.682986	0.0359501	16
gbm	Elastic Net filter	0.580035	0.578472	0.496007	0.669444	0.0534121	16
gbm	PLS filter	0.563628	0.572222	0.492188	0.629514	0.0444277	16
gbm	Wilcoxon filter	0.552344	0.544444	0.49375	0.61684	0.0433509	16
gbm	ReliefF filter	0.608333	0.588194	0.513542	0.707465	0.061889	16
glmnet	multiDEGGs filter	0.704557	0.714236	0.638021	0.767188	0.0439271	16
glmnet	t-test filter	0.693142	0.692361	0.633333	0.767882	0.0511002	16
glmnet	Boruta filter	0.674479	0.677083	0.622222	0.71875	0.028724	16
glmnet	RF filter	0.654427	0.65625	0.586285	0.70816	0.03832	16
glmnet	Elastic Net filter	0.599566	0.605556	0.525521	0.655729	0.0407041	16
glmnet	PLS filter	0.543576	0.549306	0.472049	0.623264	0.0488654	16
glmnet	Wilcoxon filter	0.581684	0.591667	0.513542	0.634028	0.0372617	16
glmnet	ReliefF filter	0.518359	0.5125	0.449219	0.617448	0.0540549	16
pda	multiDEGGs filter	0.651042	0.649306	0.555903	0.749653	0.0603584	16
pda	t-test filter	0.61237	0.631944	0.464757	0.725868	0.0801178	16
pda	Boruta filter	0.555208	0.538194	0.478646	0.676215	0.0647735	16
pda	RF filter	0.518924	0.526389	0.400868	0.65816	0.078421	16
pda	Elastic Net filter	0.484245	0.481944	0.358333	0.626649	0.0790629	16
pda	PLS filter	0.449132	0.455556	0.360764	0.522135	0.051433	16
pda	Wilcoxon filter	0.38763	0.379861	0.286632	0.501215	0.0648371	16
pda	ReliefF filter	0.438542	0.463889	0.320747	0.583767	0.0816481	16
pls	multiDEGGs filter	0.722569	0.724306	0.66875	0.782118	0.0373729	16
pls	t-test filter	0.677083	0.679167	0.610764	0.750521	0.0428234	16
pls	Boruta filter	0.661198	0.659722	0.611458	0.72691	0.036636	16
pls	RF filter	0.646094	0.632639	0.60191	0.697917	0.0373375	16
pls	Elastic Net filter	0.619965	0.63125	0.536111	0.694444	0.0533084	16
pls	PLS filter	0.538281	0.539583	0.43941	0.609201	0.0505753	16
pls	Wilcoxon filter	0.486979	0.486806	0.421528	0.575	0.0507528	16
pls	ReliefF filter	0.625174	0.626389	0.544271	0.723785	0.0540059	16
rf	multiDEGGs filter	0.67526	0.659375	0.590799	0.78724	0.0607454	16
rf	t-test filter	0.723698	0.727778	0.671181	0.752604	0.0245443	16
rf	Boruta filter	0.708637	0.699306	0.65191	0.767361	0.0381064	16
rf	RF filter	0.709679	0.711458	0.657639	0.758507	0.028781	16
rf	Elastic Net filter	0.652648	0.6625	0.557552	0.700781	0.0420241	16
rf	PLS filter	0.648958	0.657292	0.548698	0.704514	0.0460489	16
rf	Wilcoxon filter	0.663672	0.668056	0.607118	0.705903	0.0300192	16
rf	ReliefF filter	0.597352	0.609375	0.478472	0.687847	0.0674368	16
svmPoly	multiDEGGs filter	0.639062	0.666667	0.478299	0.719965	0.0788401	16
svmPoly	t-test filter	0.718924	0.7125	0.659028	0.789062	0.0407614	16
svmPoly	Boruta filter	0.684115	0.689583	0.603993	0.752604	0.0463342	16
svmPoly	RF filter	0.675521	0.673611	0.605903	0.72309	0.0354276	16
svmPoly	Elastic Net filter	0.60191	0.609722	0.505729	0.657986	0.0445452	16
svmPoly	PLS filter	0.56467	0.585417	0.472222	0.623958	0.0514451	16
svmPoly	Wilcoxon filter	0.561632	0.560417	0.507118	0.613368	0.0302079	16
svmPoly	ReliefF filter	0.544097	0.538889	0.479687	0.624479	0.0434095	16
xgbLinear	multiDEGGs filter	0.701345	0.700347	0.57066	0.824306	0.0811966	16
xgbLinear	t-test filter	0.685113	0.682639	0.631424	0.75651	0.0382504	16
xgbLinear	Boruta filter	0.731424	0.739931	0.653819	0.802431	0.0447246	16
xgbLinear	RF filter	0.677865	0.681944	0.59809	0.746354	0.0453367	16
xgbLinear	Elastic Net filter	0.602431	0.604514	0.512413	0.669444	0.0487999	16
xgbLinear	PLS filter	0.584679	0.580903	0.481771	0.63316	0.0461657	16
xgbLinear	Wilcoxon filter	0.563064	0.569444	0.455903	0.633507	0.0513339	16
xgbLinear	ReliefF filter	0.542882	0.538889	0.4625	0.620313	0.0581443	16
xgbTree	multiDEGGs filter	0.692535	0.694792	0.57934	0.780382	0.0657501	16
xgbTree	t-test filter	0.697569	0.706597	0.617969	0.761285	0.0465178	16
xgbTree	Boruta filter	0.668099	0.677778	0.563976	0.7375	0.0554568	16
xgbTree	RF filter	0.651736	0.660417	0.592274	0.702778	0.0365685	16
xgbTree	Elastic Net filter	0.598698	0.609722	0.499479	0.653125	0.0444082	16
xgbTree	PLS filter	0.585634	0.588194	0.492969	0.686024	0.0625903	16
xgbTree	Wilcoxon filter	0.596745	0.601042	0.529427	0.680208	0.0481731	16
xgbTree	ReliefF filter	0.516536	0.5375	0.380729	0.617188	0.0704822	16
