# Supplementary material for: multiDEGGs: Single or Multiomic Differential Network Analysis for Biomarker Discovery and Feature Engineering for Predictive Modeling
Source: Comput Struct Biotechnol J. 2026 Mar 18;35(1):0001. doi: 10.34133/csbj.0001 (PMC13082464; doi:10.34133/csbj.0001)
Supplement: Supplementary 1 — Supplementary Methods Figs. S1 to S9 Files S1 to S3 Movie S1 [file csbj.0001.f1.zip › Supplementary File 3.xlsx]

## Sheet: R4RA_Tocilizumab_15feat
	model	balance	filter	nfilter	AUC	Accuracy	Balanced.accuracy	nvar	color
glmnet.1.1	glmnet	none	multiDEGGs filter	15	0.632135	0.646154	0.499471	2	multiDEGGs filter
glmnet.1.2	glmnet	none	multiDEGGs filter	15	0.541226	0.646154	0.53277	4	multiDEGGs filter
glmnet.1.3	glmnet	none	multiDEGGs filter	15	0.647463	0.646154	0.510571	6	multiDEGGs filter
glmnet.1.4	glmnet	none	multiDEGGs filter	15	0.540698	0.676923	0.544926	3	multiDEGGs filter
glmnet.1.5	glmnet	none	multiDEGGs filter	15	0.614165	0.676923	0.533827	4	multiDEGGs filter
glmnet.1.6	glmnet	none	multiDEGGs filter	15	0.602537	0.676923	0.556025	4	multiDEGGs filter
glmnet.1.7	glmnet	none	multiDEGGs filter	15	0.629493	0.646154	0.510571	3	multiDEGGs filter
glmnet.1.8	glmnet	none	multiDEGGs filter	15	0.582981	0.646154	0.53277	4	multiDEGGs filter
glmnet.1.9	glmnet	none	multiDEGGs filter	15	0.533827	0.615385	0.498414	6	multiDEGGs filter
glmnet.1.10	glmnet	none	multiDEGGs filter	15	0.643235	0.646154	0.52167	4	multiDEGGs filter
glmnet.1.11	glmnet	none	multiDEGGs filter	15	0.57611	0.661538	0.544397	3	multiDEGGs filter
glmnet.1.12	glmnet	none	multiDEGGs filter	15	0.493658	0.661538	0.533298	2	multiDEGGs filter
glmnet.1.13	glmnet	none	multiDEGGs filter	15	0.683932	0.692308	0.556554	3	multiDEGGs filter
glmnet.1.14	glmnet	none	multiDEGGs filter	15	0.487844	0.630769	0.498943	4	multiDEGGs filter
glmnet.1.15	glmnet	none	multiDEGGs filter	15	0.547569	0.692308	0.600951	4	multiDEGGs filter
glmnet.1.16	glmnet	none	multiDEGGs filter	15	0.630021	0.676923	0.544926	4	multiDEGGs filter
glmnet.2.1	glmnet	none	t-test filter	15	0.490486	0.584615	0.541755	12	t-test filter
glmnet.2.2	glmnet	none	t-test filter	15	0.44926	0.523077	0.428647	12	t-test filter
glmnet.2.3	glmnet	none	t-test filter	15	0.41649	0.584615	0.497357	13	t-test filter
glmnet.2.4	glmnet	none	t-test filter	15	0.386892	0.492308	0.41649	12	t-test filter
glmnet.2.5	glmnet	none	t-test filter	15	0.483087	0.507692	0.472516	12	t-test filter
glmnet.2.6	glmnet	none	t-test filter	15	0.496829	0.584615	0.508457	12	t-test filter
glmnet.2.7	glmnet	none	t-test filter	15	0.372093	0.492308	0.405391	12	t-test filter
glmnet.2.8	glmnet	none	t-test filter	15	0.470402	0.630769	0.55444	11	t-test filter
glmnet.2.9	glmnet	none	t-test filter	15	0.557082	0.615385	0.553911	13	t-test filter
glmnet.2.10	glmnet	none	t-test filter	15	0.479915	0.538462	0.473573	12	t-test filter
glmnet.2.11	glmnet	none	t-test filter	15	0.360465	0.538462	0.440275	12	t-test filter
glmnet.2.12	glmnet	none	t-test filter	15	0.493658	0.523077	0.461945	12	t-test filter
glmnet.2.13	glmnet	none	t-test filter	15	0.43129	0.507692	0.428118	12	t-test filter
glmnet.2.14	glmnet	none	t-test filter	15	0.418605	0.523077	0.439746	12	t-test filter
glmnet.2.15	glmnet	none	t-test filter	15	0.541226	0.584615	0.508457	12	t-test filter
glmnet.2.16	glmnet	none	t-test filter	15	0.496829	0.6	0.497886	12	t-test filter
glmnet.3.1	glmnet	none	Wilcoxon filter	15	0.519027	0.630769	0.565539	12	wilcoxon filter
glmnet.3.2	glmnet	none	Wilcoxon filter	15	0.450317	0.615385	0.509514	11	wilcoxon filter
glmnet.3.3	glmnet	none	Wilcoxon filter	15	0.528541	0.569231	0.485729	11	wilcoxon filter
glmnet.3.4	glmnet	none	Wilcoxon filter	15	0.403805	0.6	0.520085	9	wilcoxon filter
glmnet.3.5	glmnet	none	Wilcoxon filter	15	0.485201	0.630769	0.532241	11	wilcoxon filter
glmnet.3.6	glmnet	none	Wilcoxon filter	15	0.496829	0.615385	0.520613	10	wilcoxon filter
glmnet.3.7	glmnet	none	Wilcoxon filter	15	0.424947	0.569231	0.485729	12	wilcoxon filter
glmnet.3.8	glmnet	none	Wilcoxon filter	15	0.52537	0.615385	0.565011	11	wilcoxon filter
glmnet.3.9	glmnet	none	Wilcoxon filter	15	0.479915	0.615385	0.531712	10	wilcoxon filter
glmnet.3.10	glmnet	none	Wilcoxon filter	15	0.427061	0.569231	0.485729	10	wilcoxon filter
glmnet.3.11	glmnet	none	Wilcoxon filter	15	0.47463	0.6	0.508985	11	wilcoxon filter
glmnet.3.12	glmnet	none	Wilcoxon filter	15	0.375264	0.615385	0.531712	10	wilcoxon filter
glmnet.3.13	glmnet	none	Wilcoxon filter	15	0.491543	0.6	0.520085	10	wilcoxon filter
glmnet.3.14	glmnet	none	Wilcoxon filter	15	0.496829	0.630769	0.532241	11	wilcoxon filter
glmnet.3.15	glmnet	none	Wilcoxon filter	15	0.519027	0.661538	0.566596	12	wilcoxon filter
glmnet.3.16	glmnet	none	Wilcoxon filter	15	0.529598	0.630769	0.54334	12	wilcoxon filter
glmnet.4.1	glmnet	none	RF filter	15	0.559197	0.6	0.520085	11	rf filter
glmnet.4.2	glmnet	none	RF filter	15	0.490486	0.615385	0.520613	12	rf filter
glmnet.4.3	glmnet	none	RF filter	15	0.453488	0.6	0.508985	10	rf filter
glmnet.4.4	glmnet	none	RF filter	15	0.547569	0.630769	0.55444	10	rf filter
glmnet.4.5	glmnet	none	RF filter	15	0.544397	0.692308	0.600951	11	rf filter
glmnet.4.6	glmnet	none	RF filter	15	0.522199	0.6	0.508985	10	rf filter
glmnet.4.7	glmnet	none	RF filter	15	0.523256	0.661538	0.588795	12	rf filter
glmnet.4.8	glmnet	none	RF filter	15	0.547569	0.630769	0.55444	10	rf filter
glmnet.4.9	glmnet	none	RF filter	15	0.446089	0.569231	0.507928	10	rf filter
glmnet.4.10	glmnet	none	RF filter	15	0.466173	0.538462	0.484672	10	rf filter
glmnet.4.11	glmnet	none	RF filter	15	0.575053	0.630769	0.54334	10	rf filter
glmnet.4.12	glmnet	none	RF filter	15	0.428118	0.507692	0.428118	11	rf filter
glmnet.4.13	glmnet	none	RF filter	15	0.506342	0.584615	0.486258	10	rf filter
glmnet.4.14	glmnet	none	RF filter	15	0.493658	0.584615	0.486258	11	rf filter
glmnet.4.15	glmnet	none	RF filter	15	0.485201	0.6	0.508985	11	rf filter
glmnet.4.16	glmnet	none	RF filter	15	0.521142	0.630769	0.54334	10	rf filter
glmnet.5.1	glmnet	none	Elastic Net filter	15	0.487315	0.569231	0.519027	15	glmnet filter
glmnet.5.2	glmnet	none	Elastic Net filter	15	0.38055	0.584615	0.497357	15	glmnet filter
glmnet.5.3	glmnet	none	Elastic Net filter	15	0.371036	0.461538	0.382135	15	glmnet filter
glmnet.5.4	glmnet	none	Elastic Net filter	15	0.534884	0.569231	0.507928	15	glmnet filter
glmnet.5.5	glmnet	none	Elastic Net filter	15	0.438689	0.584615	0.508457	15	glmnet filter
glmnet.5.6	glmnet	none	Elastic Net filter	15	0.354123	0.461538	0.415433	15	glmnet filter
glmnet.5.7	glmnet	none	Elastic Net filter	15	0.395349	0.507692	0.450317	15	glmnet filter
glmnet.5.8	glmnet	none	Elastic Net filter	15	0.459831	0.6	0.531184	15	glmnet filter
glmnet.5.9	glmnet	none	Elastic Net filter	15	0.389006	0.523077	0.450846	15	glmnet filter
glmnet.5.10	glmnet	none	Elastic Net filter	15	0.408034	0.492308	0.41649	15	glmnet filter
glmnet.5.11	glmnet	none	Elastic Net filter	15	0.363636	0.523077	0.439746	15	glmnet filter
glmnet.5.12	glmnet	none	Elastic Net filter	15	0.397463	0.553846	0.4963	15	glmnet filter
glmnet.5.13	glmnet	none	Elastic Net filter	15	0.490486	0.569231	0.485729	15	glmnet filter
glmnet.5.14	glmnet	none	Elastic Net filter	15	0.435518	0.553846	0.485201	15	glmnet filter
glmnet.5.15	glmnet	none	Elastic Net filter	15	0.376321	0.523077	0.461945	15	glmnet filter
glmnet.5.16	glmnet	none	Elastic Net filter	15	0.381607	0.523077	0.450846	15	glmnet filter
glmnet.6.1	glmnet	none	PLS filter	15	0.544397	0.569231	0.519027	14	pls filter
glmnet.6.2	glmnet	none	PLS filter	15	0.432347	0.492308	0.405391	14	pls filter
glmnet.6.3	glmnet	none	PLS filter	15	0.438689	0.492308	0.42759	14	pls filter
glmnet.6.4	glmnet	none	PLS filter	15	0.364693	0.507692	0.439218	14	pls filter
glmnet.6.5	glmnet	none	PLS filter	15	0.490486	0.523077	0.461945	14	pls filter
glmnet.6.6	glmnet	none	PLS filter	15	0.42389	0.523077	0.461945	14	pls filter
glmnet.6.7	glmnet	none	PLS filter	15	0.418605	0.507692	0.439218	14	pls filter
glmnet.6.8	glmnet	none	PLS filter	15	0.394292	0.553846	0.485201	14	pls filter
glmnet.6.9	glmnet	none	PLS filter	15	0.473573	0.507692	0.461416	14	pls filter
glmnet.6.10	glmnet	none	PLS filter	15	0.393235	0.538462	0.451374	13	pls filter
glmnet.6.11	glmnet	none	PLS filter	15	0.353066	0.415385	0.38055	14	pls filter
glmnet.6.12	glmnet	none	PLS filter	15	0.402748	0.569231	0.507928	14	pls filter
glmnet.6.13	glmnet	none	PLS filter	15	0.450317	0.553846	0.474101	14	pls filter
glmnet.6.14	glmnet	none	PLS filter	15	0.344609	0.538462	0.451374	14	pls filter
glmnet.6.15	glmnet	none	PLS filter	15	0.371036	0.538462	0.473573	14	pls filter
glmnet.6.16	glmnet	none	PLS filter	15	0.445032	0.569231	0.47463	14	pls filter
pls.1.1	pls	none	multiDEGGs filter	15	0.627907	0.661538	0.588795	12	multiDEGGs filter
pls.1.2	pls	none	multiDEGGs filter	15	0.569767	0.630769	0.521142	11	multiDEGGs filter
pls.1.3	pls	none	multiDEGGs filter	15	0.59408	0.676923	0.600423	16	multiDEGGs filter
pls.1.4	pls	none	multiDEGGs filter	15	0.596195	0.630769	0.532241	12	multiDEGGs filter
pls.1.5	pls	none	multiDEGGs filter	15	0.618393	0.738462	0.624736	10	multiDEGGs filter
pls.1.6	pls	none	multiDEGGs filter	15	0.603594	0.723077	0.635307	12	multiDEGGs filter
pls.1.7	pls	none	multiDEGGs filter	15	0.540169	0.630769	0.55444	12	multiDEGGs filter
pls.1.8	pls	none	multiDEGGs filter	15	0.622622	0.630769	0.532241	14	multiDEGGs filter
pls.1.9	pls	none	multiDEGGs filter	15	0.597252	0.661538	0.577696	16	multiDEGGs filter
pls.1.10	pls	none	multiDEGGs filter	15	0.561311	0.676923	0.578224	14	multiDEGGs filter
pls.1.11	pls	none	multiDEGGs filter	15	0.564482	0.723077	0.602008	11	multiDEGGs filter
pls.1.12	pls	none	multiDEGGs filter	15	0.520085	0.646154	0.543869	10	multiDEGGs filter
pls.1.13	pls	none	multiDEGGs filter	15	0.586681	0.630769	0.510042	8	multiDEGGs filter
pls.1.14	pls	none	multiDEGGs filter	15	0.614165	0.723077	0.613108	16	multiDEGGs filter
pls.1.15	pls	none	multiDEGGs filter	15	0.530655	0.661538	0.577696	12	multiDEGGs filter
pls.1.16	pls	none	multiDEGGs filter	15	0.673362	0.676923	0.611522	16	multiDEGGs filter
pls.2.1	pls	none	t-test filter	15	0.498943	0.584615	0.519556	15	t-test filter
pls.2.2	pls	none	t-test filter	15	0.408034	0.569231	0.485729	15	t-test filter
pls.2.3	pls	none	t-test filter	15	0.420719	0.584615	0.497357	15	t-test filter
pls.2.4	pls	none	t-test filter	15	0.374207	0.553846	0.485201	15	t-test filter
pls.2.5	pls	none	t-test filter	15	0.429175	0.523077	0.461945	15	t-test filter
pls.2.6	pls	none	t-test filter	15	0.479915	0.630769	0.55444	15	t-test filter
pls.2.7	pls	none	t-test filter	15	0.446089	0.6	0.520085	15	t-test filter
pls.2.8	pls	none	t-test filter	15	0.466173	0.569231	0.496829	15	t-test filter
pls.2.9	pls	none	t-test filter	15	0.465116	0.523077	0.450846	15	t-test filter
pls.2.10	pls	none	t-test filter	15	0.469345	0.538462	0.484672	15	t-test filter
pls.2.11	pls	none	t-test filter	15	0.341438	0.507692	0.417019	15	t-test filter
pls.2.12	pls	none	t-test filter	15	0.440803	0.523077	0.461945	15	t-test filter
pls.2.13	pls	none	t-test filter	15	0.424947	0.553846	0.463002	15	t-test filter
pls.2.14	pls	none	t-test filter	15	0.41649	0.6	0.497886	15	t-test filter
pls.2.15	pls	none	t-test filter	15	0.477801	0.615385	0.531712	15	t-test filter
pls.2.16	pls	none	t-test filter	15	0.359408	0.569231	0.463531	15	t-test filter
pls.3.1	pls	none	Wilcoxon filter	15	0.469345	0.6	0.508985	15	wilcoxon filter
pls.3.2	pls	none	Wilcoxon filter	15	0.443975	0.584615	0.508457	15	wilcoxon filter
pls.3.3	pls	none	Wilcoxon filter	15	0.485201	0.630769	0.55444	15	wilcoxon filter
pls.3.4	pls	none	Wilcoxon filter	15	0.428118	0.630769	0.55444	15	wilcoxon filter
pls.3.5	pls	none	Wilcoxon filter	15	0.464059	0.569231	0.47463	15	wilcoxon filter
pls.3.6	pls	none	Wilcoxon filter	15	0.538055	0.646154	0.554968	15	wilcoxon filter
pls.3.7	pls	none	Wilcoxon filter	15	0.414376	0.569231	0.47463	15	wilcoxon filter
pls.3.8	pls	none	Wilcoxon filter	15	0.536998	0.6	0.531184	15	wilcoxon filter
pls.3.9	pls	none	Wilcoxon filter	15	0.460888	0.584615	0.508457	15	wilcoxon filter
pls.3.10	pls	none	Wilcoxon filter	15	0.468288	0.6	0.508985	15	wilcoxon filter
pls.3.11	pls	none	Wilcoxon filter	15	0.504228	0.584615	0.486258	15	wilcoxon filter
pls.3.12	pls	none	Wilcoxon filter	15	0.413319	0.569231	0.496829	15	wilcoxon filter
pls.3.13	pls	none	Wilcoxon filter	15	0.479915	0.523077	0.461945	15	wilcoxon filter
pls.3.14	pls	none	Wilcoxon filter	15	0.508457	0.584615	0.497357	15	wilcoxon filter
pls.3.15	pls	none	Wilcoxon filter	15	0.503171	0.646154	0.554968	15	wilcoxon filter
pls.3.16	pls	none	Wilcoxon filter	15	0.551797	0.646154	0.543869	15	wilcoxon filter
pls.4.1	pls	none	RF filter	15	0.616279	0.661538	0.588795	15	rf filter
pls.4.2	pls	none	RF filter	15	0.544397	0.615385	0.542812	15	rf filter
pls.4.3	pls	none	RF filter	15	0.486258	0.6	0.497886	15	rf filter
pls.4.4	pls	none	RF filter	15	0.459831	0.569231	0.507928	15	rf filter
pls.4.5	pls	none	RF filter	15	0.526427	0.584615	0.497357	15	rf filter
pls.4.6	pls	none	RF filter	15	0.533827	0.569231	0.496829	15	rf filter
pls.4.7	pls	none	RF filter	15	0.55074	0.584615	0.519556	15	rf filter
pls.4.8	pls	none	RF filter	15	0.527484	0.553846	0.485201	15	rf filter
pls.4.9	pls	none	RF filter	15	0.572939	0.615385	0.531712	15	rf filter
pls.4.10	pls	none	RF filter	15	0.581395	0.661538	0.599894	15	rf filter
pls.4.11	pls	none	RF filter	15	0.598309	0.584615	0.541755	15	rf filter
pls.4.12	pls	none	RF filter	15	0.504228	0.523077	0.439746	15	rf filter
pls.4.13	pls	none	RF filter	15	0.516913	0.6	0.486786	15	rf filter
pls.4.14	pls	none	RF filter	15	0.510571	0.6	0.508985	15	rf filter
pls.4.15	pls	none	RF filter	15	0.510571	0.661538	0.555497	15	rf filter
pls.4.16	pls	none	RF filter	15	0.547569	0.569231	0.496829	15	rf filter
pls.5.1	pls	none	Elastic Net filter	15	0.452431	0.569231	0.519027	15	glmnet filter
pls.5.2	pls	none	Elastic Net filter	15	0.424947	0.6	0.520085	15	glmnet filter
pls.5.3	pls	none	Elastic Net filter	15	0.379493	0.476923	0.393763	15	glmnet filter
pls.5.4	pls	none	Elastic Net filter	15	0.496829	0.661538	0.622093	15	glmnet filter
pls.5.5	pls	none	Elastic Net filter	15	0.430233	0.584615	0.508457	15	glmnet filter
pls.5.6	pls	none	Elastic Net filter	15	0.32981	0.492308	0.41649	15	glmnet filter
pls.5.7	pls	none	Elastic Net filter	15	0.408034	0.523077	0.461945	15	glmnet filter
pls.5.8	pls	none	Elastic Net filter	15	0.424947	0.584615	0.519556	15	glmnet filter
pls.5.9	pls	none	Elastic Net filter	15	0.389006	0.476923	0.393763	15	glmnet filter
pls.5.10	pls	none	Elastic Net filter	15	0.421776	0.461538	0.393235	15	glmnet filter
pls.5.11	pls	none	Elastic Net filter	15	0.349894	0.446154	0.381607	15	glmnet filter
pls.5.12	pls	none	Elastic Net filter	15	0.368922	0.569231	0.496829	15	glmnet filter
pls.5.13	pls	none	Elastic Net filter	15	0.514799	0.584615	0.508457	15	glmnet filter
pls.5.14	pls	none	Elastic Net filter	15	0.429175	0.538462	0.473573	15	glmnet filter
pls.5.15	pls	none	Elastic Net filter	15	0.375264	0.492308	0.438689	15	glmnet filter
pls.5.16	pls	none	Elastic Net filter	15	0.35518	0.523077	0.439746	15	glmnet filter
pls.6.1	pls	none	PLS filter	15	0.573996	0.6	0.553383	15	pls filter
pls.6.2	pls	none	PLS filter	15	0.479915	0.584615	0.497357	15	pls filter
pls.6.3	pls	none	PLS filter	15	0.396406	0.584615	0.530655	15	pls filter
pls.6.4	pls	none	PLS filter	15	0.411205	0.507692	0.439218	15	pls filter
pls.6.5	pls	none	PLS filter	15	0.472516	0.507692	0.461416	15	pls filter
pls.6.6	pls	none	PLS filter	15	0.44186	0.523077	0.439746	15	pls filter
pls.6.7	pls	none	PLS filter	15	0.464059	0.553846	0.485201	15	pls filter
pls.6.8	pls	none	PLS filter	15	0.358351	0.446154	0.370507	15	pls filter
pls.6.9	pls	none	PLS filter	15	0.468288	0.538462	0.473573	15	pls filter
pls.6.10	pls	none	PLS filter	15	0.406977	0.507692	0.40592	15	pls filter
pls.6.11	pls	none	PLS filter	15	0.375264	0.446154	0.403805	15	pls filter
pls.6.12	pls	none	PLS filter	15	0.369979	0.523077	0.461945	15	pls filter
pls.6.13	pls	none	PLS filter	15	0.426004	0.507692	0.428118	15	pls filter
pls.6.14	pls	none	PLS filter	15	0.390063	0.553846	0.463002	15	pls filter
pls.6.15	pls	none	PLS filter	15	0.371036	0.507692	0.428118	15	pls filter
pls.6.16	pls	none	PLS filter	15	0.395349	0.584615	0.486258	15	pls filter
pda.1.1	pda	none	multiDEGGs filter	15	0.617336	0.676923	0.600423	12	multiDEGGs filter
pda.1.2	pda	none	multiDEGGs filter	15	0.651163	0.646154	0.566068	11	multiDEGGs filter
pda.1.3	pda	none	multiDEGGs filter	15	0.654334	0.692308	0.600951	16	multiDEGGs filter
pda.1.4	pda	none	multiDEGGs filter	15	0.606765	0.630769	0.54334	12	multiDEGGs filter
pda.1.5	pda	none	multiDEGGs filter	15	0.649049	0.723077	0.624207	10	multiDEGGs filter
pda.1.6	pda	none	multiDEGGs filter	15	0.657505	0.676923	0.589323	12	multiDEGGs filter
pda.1.7	pda	none	multiDEGGs filter	15	0.587738	0.661538	0.577696	12	multiDEGGs filter
pda.1.8	pda	none	multiDEGGs filter	15	0.60148	0.661538	0.566596	14	multiDEGGs filter
pda.1.9	pda	none	multiDEGGs filter	15	0.579281	0.630769	0.532241	16	multiDEGGs filter
pda.1.10	pda	none	multiDEGGs filter	15	0.647992	0.661538	0.577696	14	multiDEGGs filter
pda.1.11	pda	none	multiDEGGs filter	15	0.589852	0.676923	0.556025	11	multiDEGGs filter
pda.1.12	pda	none	multiDEGGs filter	15	0.582452	0.692308	0.600951	10	multiDEGGs filter
pda.1.13	pda	none	multiDEGGs filter	15	0.466173	0.646154	0.53277	8	multiDEGGs filter
pda.1.14	pda	none	multiDEGGs filter	15	0.599366	0.676923	0.556025	16	multiDEGGs filter
pda.1.15	pda	none	multiDEGGs filter	15	0.541226	0.692308	0.612051	12	multiDEGGs filter
pda.1.16	pda	none	multiDEGGs filter	15	0.623679	0.723077	0.668605	16	multiDEGGs filter
pda.2.1	pda	none	t-test filter	15	0.487315	0.569231	0.530127	15	t-test filter
pda.2.2	pda	none	t-test filter	15	0.443975	0.553846	0.463002	15	t-test filter
pda.2.3	pda	none	t-test filter	15	0.436575	0.6	0.531184	15	t-test filter
pda.2.4	pda	none	t-test filter	15	0.324524	0.446154	0.370507	15	t-test filter
pda.2.5	pda	none	t-test filter	15	0.436575	0.461538	0.415433	15	t-test filter
pda.2.6	pda	none	t-test filter	15	0.488372	0.569231	0.507928	15	t-test filter
pda.2.7	pda	none	t-test filter	15	0.414376	0.492308	0.41649	15	t-test filter
pda.2.8	pda	none	t-test filter	15	0.432347	0.507692	0.439218	15	t-test filter
pda.2.9	pda	none	t-test filter	15	0.526427	0.615385	0.542812	15	t-test filter
pda.2.10	pda	none	t-test filter	15	0.473573	0.553846	0.5074	15	t-test filter
pda.2.11	pda	none	t-test filter	15	0.340381	0.492308	0.42759	15	t-test filter
pda.2.12	pda	none	t-test filter	15	0.40592	0.507692	0.439218	15	t-test filter
pda.2.13	pda	none	t-test filter	15	0.429175	0.430769	0.381078	15	t-test filter
pda.2.14	pda	none	t-test filter	15	0.432347	0.569231	0.485729	15	t-test filter
pda.2.15	pda	none	t-test filter	15	0.511628	0.569231	0.496829	15	t-test filter
pda.2.16	pda	none	t-test filter	15	0.463002	0.615385	0.520613	15	t-test filter
pda.3.1	pda	none	Wilcoxon filter	15	0.54334	0.584615	0.530655	15	wilcoxon filter
pda.3.2	pda	none	Wilcoxon filter	15	0.427061	0.615385	0.520613	15	wilcoxon filter
pda.3.3	pda	none	Wilcoxon filter	15	0.509514	0.615385	0.542812	15	wilcoxon filter
pda.3.4	pda	none	Wilcoxon filter	15	0.40592	0.523077	0.461945	15	wilcoxon filter
pda.3.5	pda	none	Wilcoxon filter	15	0.428118	0.538462	0.473573	15	wilcoxon filter
pda.3.6	pda	none	Wilcoxon filter	15	0.483087	0.646154	0.543869	15	wilcoxon filter
pda.3.7	pda	none	Wilcoxon filter	15	0.392178	0.553846	0.474101	15	wilcoxon filter
pda.3.8	pda	none	Wilcoxon filter	15	0.515856	0.6	0.564482	15	wilcoxon filter
pda.3.9	pda	none	Wilcoxon filter	15	0.433404	0.569231	0.485729	15	wilcoxon filter
pda.3.10	pda	none	Wilcoxon filter	15	0.390063	0.476923	0.415962	15	wilcoxon filter
pda.3.11	pda	none	Wilcoxon filter	15	0.496829	0.569231	0.485729	15	wilcoxon filter
pda.3.12	pda	none	Wilcoxon filter	15	0.348837	0.492308	0.42759	15	wilcoxon filter
pda.3.13	pda	none	Wilcoxon filter	15	0.468288	0.569231	0.496829	15	wilcoxon filter
pda.3.14	pda	none	Wilcoxon filter	15	0.497886	0.523077	0.450846	15	wilcoxon filter
pda.3.15	pda	none	Wilcoxon filter	15	0.48203	0.646154	0.543869	15	wilcoxon filter
pda.3.16	pda	none	Wilcoxon filter	15	0.4926	0.630769	0.55444	15	wilcoxon filter
pda.4.1	pda	none	RF filter	15	0.604651	0.615385	0.553911	15	rf filter
pda.4.2	pda	none	RF filter	15	0.617336	0.646154	0.577167	15	rf filter
pda.4.3	pda	none	RF filter	15	0.515856	0.553846	0.4963	15	rf filter
pda.4.4	pda	none	RF filter	15	0.510571	0.584615	0.519556	15	rf filter
pda.4.5	pda	none	RF filter	15	0.5074	0.630769	0.54334	15	rf filter
pda.4.6	pda	none	RF filter	15	0.510571	0.553846	0.4963	15	rf filter
pda.4.7	pda	none	RF filter	15	0.422833	0.569231	0.496829	15	rf filter
pda.4.8	pda	none	RF filter	15	0.484144	0.6	0.520085	15	rf filter
pda.4.9	pda	none	RF filter	15	0.454545	0.569231	0.485729	15	rf filter
pda.4.10	pda	none	RF filter	15	0.458774	0.584615	0.508457	15	rf filter
pda.4.11	pda	none	RF filter	15	0.547569	0.630769	0.576638	15	rf filter
pda.4.12	pda	none	RF filter	15	0.41649	0.476923	0.415962	15	rf filter
pda.4.13	pda	none	RF filter	15	0.461945	0.553846	0.485201	15	rf filter
pda.4.14	pda	none	RF filter	15	0.497886	0.6	0.520085	15	rf filter
pda.4.15	pda	none	RF filter	15	0.498943	0.584615	0.497357	15	rf filter
pda.4.16	pda	none	RF filter	15	0.489429	0.569231	0.507928	15	rf filter
pda.5.1	pda	none	Elastic Net filter	15	0.439746	0.523077	0.473044	15	glmnet filter
pda.5.2	pda	none	Elastic Net filter	15	0.386892	0.538462	0.462474	15	glmnet filter
pda.5.3	pda	none	Elastic Net filter	15	0.364693	0.461538	0.393235	15	glmnet filter
pda.5.4	pda	none	Elastic Net filter	15	0.476744	0.584615	0.541755	15	glmnet filter
pda.5.5	pda	none	Elastic Net filter	15	0.417548	0.523077	0.450846	15	glmnet filter
pda.5.6	pda	none	Elastic Net filter	15	0.362579	0.461538	0.404334	15	glmnet filter
pda.5.7	pda	none	Elastic Net filter	15	0.408034	0.523077	0.473044	15	glmnet filter
pda.5.8	pda	none	Elastic Net filter	15	0.415433	0.584615	0.508457	15	glmnet filter
pda.5.9	pda	none	Elastic Net filter	15	0.348837	0.476923	0.404863	15	glmnet filter
pda.5.10	pda	none	Elastic Net filter	15	0.411205	0.476923	0.415962	15	glmnet filter
pda.5.11	pda	none	Elastic Net filter	15	0.35518	0.507692	0.417019	15	glmnet filter
pda.5.12	pda	none	Elastic Net filter	15	0.421776	0.6	0.553383	15	glmnet filter
pda.5.13	pda	none	Elastic Net filter	15	0.527484	0.569231	0.485729	15	glmnet filter
pda.5.14	pda	none	Elastic Net filter	15	0.407505	0.538462	0.484672	15	glmnet filter
pda.5.15	pda	none	Elastic Net filter	15	0.401163	0.476923	0.427061	15	glmnet filter
pda.5.16	pda	none	Elastic Net filter	15	0.391121	0.507692	0.428118	15	glmnet filter
pda.6.1	pda	none	PLS filter	15	0.551797	0.553846	0.518499	15	pls filter
pda.6.2	pda	none	PLS filter	15	0.424947	0.523077	0.439746	15	pls filter
pda.6.3	pda	none	PLS filter	15	0.40592	0.507692	0.450317	15	pls filter
pda.6.4	pda	none	PLS filter	15	0.392178	0.507692	0.439218	15	pls filter
pda.6.5	pda	none	PLS filter	15	0.451374	0.553846	0.5074	15	pls filter
pda.6.6	pda	none	PLS filter	15	0.439746	0.538462	0.484672	15	pls filter
pda.6.7	pda	none	PLS filter	15	0.412262	0.538462	0.473573	15	pls filter
pda.6.8	pda	none	PLS filter	15	0.414376	0.446154	0.403805	15	pls filter
pda.6.9	pda	none	PLS filter	15	0.419662	0.507692	0.461416	15	pls filter
pda.6.10	pda	none	PLS filter	15	0.365751	0.476923	0.404863	15	pls filter
pda.6.11	pda	none	PLS filter	15	0.354123	0.461538	0.415433	15	pls filter
pda.6.12	pda	none	PLS filter	15	0.357294	0.523077	0.461945	15	pls filter
pda.6.13	pda	none	PLS filter	15	0.429175	0.553846	0.474101	15	pls filter
pda.6.14	pda	none	PLS filter	15	0.339323	0.492308	0.41649	15	pls filter
pda.6.15	pda	none	PLS filter	15	0.393235	0.523077	0.461945	15	pls filter
pda.6.16	pda	none	PLS filter	15	0.459831	0.538462	0.462474	15	pls filter
svmPoly.1.1	svmPoly	none	multiDEGGs filter	15	0.564482	0.661538	0.566596	12	multiDEGGs filter
svmPoly.1.2	svmPoly	none	multiDEGGs filter	15	0.548626	0.661538	0.544397	11	multiDEGGs filter
svmPoly.1.3	svmPoly	none	multiDEGGs filter	15	0.56871	0.676923	0.544926	16	multiDEGGs filter
svmPoly.1.4	svmPoly	none	multiDEGGs filter	15	0.631078	0.630769	0.510042	12	multiDEGGs filter
svmPoly.1.5	svmPoly	none	multiDEGGs filter	15	0.584567	0.661538	0.511099	10	multiDEGGs filter
svmPoly.1.6	svmPoly	none	multiDEGGs filter	15	0.625793	0.676923	0.567125	12	multiDEGGs filter
svmPoly.1.7	svmPoly	none	multiDEGGs filter	15	0.561311	0.707692	0.60148	12	multiDEGGs filter
svmPoly.1.8	svmPoly	none	multiDEGGs filter	15	0.59408	0.661538	0.555497	14	multiDEGGs filter
svmPoly.1.9	svmPoly	none	multiDEGGs filter	15	0.609937	0.676923	0.567125	16	multiDEGGs filter
svmPoly.1.10	svmPoly	none	multiDEGGs filter	15	0.641649	0.646154	0.499471	14	multiDEGGs filter
svmPoly.1.11	svmPoly	none	multiDEGGs filter	15	0.43129	0.646154	0.52167	11	multiDEGGs filter
svmPoly.1.12	svmPoly	none	multiDEGGs filter	15	0.508457	0.661538	0.555497	10	multiDEGGs filter
svmPoly.1.13	svmPoly	none	multiDEGGs filter	15	0.616279	0.692308	0.567653	8	multiDEGGs filter
svmPoly.1.14	svmPoly	none	multiDEGGs filter	15	0.571882	0.615385	0.487315	16	multiDEGGs filter
svmPoly.1.15	svmPoly	none	multiDEGGs filter	15	0.5	0.646154	0.543869	12	multiDEGGs filter
svmPoly.1.16	svmPoly	none	multiDEGGs filter	15	0.598309	0.630769	0.510042	16	multiDEGGs filter
svmPoly.2.1	svmPoly	none	t-test filter	15	0.46723	0.538462	0.473573	15	t-test filter
svmPoly.2.2	svmPoly	none	t-test filter	15	0.468288	0.584615	0.497357	15	t-test filter
svmPoly.2.3	svmPoly	none	t-test filter	15	0.433404	0.584615	0.508457	15	t-test filter
svmPoly.2.4	svmPoly	none	t-test filter	15	0.396406	0.538462	0.473573	15	t-test filter
svmPoly.2.5	svmPoly	none	t-test filter	15	0.497886	0.538462	0.484672	15	t-test filter
svmPoly.2.6	svmPoly	none	t-test filter	15	0.5	0.646154	0.566068	15	t-test filter
svmPoly.2.7	svmPoly	none	t-test filter	15	0.39852	0.553846	0.451903	15	t-test filter
svmPoly.2.8	svmPoly	none	t-test filter	15	0.505285	0.553846	0.474101	15	t-test filter
svmPoly.2.9	svmPoly	none	t-test filter	15	0.494715	0.584615	0.486258	15	t-test filter
svmPoly.2.10	svmPoly	none	t-test filter	15	0.502114	0.584615	0.519556	15	t-test filter
svmPoly.2.11	svmPoly	none	t-test filter	15	0.358351	0.584615	0.486258	15	t-test filter
svmPoly.2.12	svmPoly	none	t-test filter	15	0.479915	0.461538	0.415433	15	t-test filter
svmPoly.2.13	svmPoly	none	t-test filter	15	0.434461	0.507692	0.428118	15	t-test filter
svmPoly.2.14	svmPoly	none	t-test filter	15	0.414376	0.476923	0.393763	15	t-test filter
svmPoly.2.15	svmPoly	none	t-test filter	15	0.508457	0.569231	0.496829	15	t-test filter
svmPoly.2.16	svmPoly	none	t-test filter	15	0.44926	0.569231	0.485729	15	t-test filter
svmPoly.3.1	svmPoly	none	Wilcoxon filter	15	0.548626	0.630769	0.576638	15	wilcoxon filter
svmPoly.3.2	svmPoly	none	Wilcoxon filter	15	0.510571	0.630769	0.532241	15	wilcoxon filter
svmPoly.3.3	svmPoly	none	Wilcoxon filter	15	0.513742	0.6	0.520085	15	wilcoxon filter
svmPoly.3.4	svmPoly	none	Wilcoxon filter	15	0.464059	0.615385	0.542812	15	wilcoxon filter
svmPoly.3.5	svmPoly	none	Wilcoxon filter	15	0.515856	0.538462	0.462474	15	wilcoxon filter
svmPoly.3.6	svmPoly	none	Wilcoxon filter	15	0.561311	0.661538	0.588795	15	wilcoxon filter
svmPoly.3.7	svmPoly	none	Wilcoxon filter	15	0.477801	0.646154	0.566068	15	wilcoxon filter
svmPoly.3.8	svmPoly	none	Wilcoxon filter	15	0.59408	0.630769	0.587738	15	wilcoxon filter
svmPoly.3.9	svmPoly	none	Wilcoxon filter	15	0.506342	0.615385	0.542812	15	wilcoxon filter
svmPoly.3.10	svmPoly	none	Wilcoxon filter	15	0.512685	0.584615	0.530655	15	wilcoxon filter
svmPoly.3.11	svmPoly	none	Wilcoxon filter	15	0.472516	0.6	0.520085	15	wilcoxon filter
svmPoly.3.12	svmPoly	none	Wilcoxon filter	15	0.464059	0.569231	0.496829	15	wilcoxon filter
svmPoly.3.13	svmPoly	none	Wilcoxon filter	15	0.5	0.615385	0.542812	15	wilcoxon filter
svmPoly.3.14	svmPoly	none	Wilcoxon filter	15	0.498943	0.584615	0.519556	15	wilcoxon filter
svmPoly.3.15	svmPoly	none	Wilcoxon filter	15	0.495772	0.615385	0.542812	15	wilcoxon filter
svmPoly.3.16	svmPoly	none	Wilcoxon filter	15	0.577167	0.615385	0.531712	15	wilcoxon filter
svmPoly.4.1	svmPoly	none	RF filter	15	0.580338	0.630769	0.565539	15	rf filter
svmPoly.4.2	svmPoly	none	RF filter	15	0.672304	0.692308	0.62315	15	rf filter
svmPoly.4.3	svmPoly	none	RF filter	15	0.557082	0.615385	0.553911	15	rf filter
svmPoly.4.4	svmPoly	none	RF filter	15	0.494715	0.646154	0.588266	15	rf filter
svmPoly.4.5	svmPoly	none	RF filter	15	0.553911	0.569231	0.530127	15	rf filter
svmPoly.4.6	svmPoly	none	RF filter	15	0.529598	0.630769	0.55444	15	rf filter
svmPoly.4.7	svmPoly	none	RF filter	15	0.593023	0.6	0.542283	15	rf filter
svmPoly.4.8	svmPoly	none	RF filter	15	0.540169	0.584615	0.519556	15	rf filter
svmPoly.4.9	svmPoly	none	RF filter	15	0.504228	0.538462	0.484672	15	rf filter
svmPoly.4.10	svmPoly	none	RF filter	15	0.54334	0.6	0.531184	15	rf filter
svmPoly.4.11	svmPoly	none	RF filter	15	0.538055	0.569231	0.507928	15	rf filter
svmPoly.4.12	svmPoly	none	RF filter	15	0.457717	0.584615	0.497357	15	rf filter
svmPoly.4.13	svmPoly	none	RF filter	15	0.473573	0.569231	0.485729	15	rf filter
svmPoly.4.14	svmPoly	none	RF filter	15	0.526427	0.615385	0.553911	15	rf filter
svmPoly.4.15	svmPoly	none	RF filter	15	0.503171	0.584615	0.497357	15	rf filter
svmPoly.4.16	svmPoly	none	RF filter	15	0.48203	0.661538	0.577696	15	rf filter
svmPoly.5.1	svmPoly	none	Elastic Net filter	15	0.468288	0.492308	0.460888	15	glmnet filter
svmPoly.5.2	svmPoly	none	Elastic Net filter	15	0.357294	0.507692	0.439218	15	glmnet filter
svmPoly.5.3	svmPoly	none	Elastic Net filter	15	0.387949	0.461538	0.415433	15	glmnet filter
svmPoly.5.4	svmPoly	none	Elastic Net filter	15	0.479915	0.538462	0.506871	15	glmnet filter
svmPoly.5.5	svmPoly	none	Elastic Net filter	15	0.437632	0.584615	0.530655	15	glmnet filter
svmPoly.5.6	svmPoly	none	Elastic Net filter	15	0.342495	0.446154	0.392706	15	glmnet filter
svmPoly.5.7	svmPoly	none	Elastic Net filter	15	0.369979	0.538462	0.495772	15	glmnet filter
svmPoly.5.8	svmPoly	none	Elastic Net filter	15	0.451374	0.584615	0.519556	15	glmnet filter
svmPoly.5.9	svmPoly	none	Elastic Net filter	15	0.381607	0.492308	0.438689	15	glmnet filter
svmPoly.5.10	svmPoly	none	Elastic Net filter	15	0.478858	0.523077	0.484144	15	glmnet filter
svmPoly.5.11	svmPoly	none	Elastic Net filter	15	0.352008	0.476923	0.415962	15	glmnet filter
svmPoly.5.12	svmPoly	none	Elastic Net filter	15	0.409091	0.553846	0.5074	15	glmnet filter
svmPoly.5.13	svmPoly	none	Elastic Net filter	15	0.486258	0.569231	0.496829	15	glmnet filter
svmPoly.5.14	svmPoly	none	Elastic Net filter	15	0.42389	0.538462	0.506871	15	glmnet filter
svmPoly.5.15	svmPoly	none	Elastic Net filter	15	0.385835	0.446154	0.403805	15	glmnet filter
svmPoly.5.16	svmPoly	none	Elastic Net filter	15	0.372093	0.492308	0.41649	15	glmnet filter
svmPoly.6.1	svmPoly	none	PLS filter	15	0.522199	0.523077	0.495243	15	pls filter
svmPoly.6.2	svmPoly	none	PLS filter	15	0.445032	0.461538	0.415433	15	pls filter
svmPoly.6.3	svmPoly	none	PLS filter	15	0.404863	0.476923	0.415962	15	pls filter
svmPoly.6.4	svmPoly	none	PLS filter	15	0.418605	0.507692	0.461416	15	pls filter
svmPoly.6.5	svmPoly	none	PLS filter	15	0.457717	0.492308	0.438689	15	pls filter
svmPoly.6.6	svmPoly	none	PLS filter	15	0.484144	0.492308	0.449789	15	pls filter
svmPoly.6.7	svmPoly	none	PLS filter	15	0.387949	0.492308	0.42759	15	pls filter
svmPoly.6.8	svmPoly	none	PLS filter	15	0.372093	0.507692	0.428118	15	pls filter
svmPoly.6.9	svmPoly	none	PLS filter	15	0.509514	0.584615	0.530655	15	pls filter
svmPoly.6.10	svmPoly	none	PLS filter	15	0.443975	0.492308	0.42759	15	pls filter
svmPoly.6.11	svmPoly	none	PLS filter	15	0.334038	0.384615	0.346195	15	pls filter
svmPoly.6.12	svmPoly	none	PLS filter	15	0.404863	0.538462	0.495772	15	pls filter
svmPoly.6.13	svmPoly	none	PLS filter	15	0.445032	0.523077	0.450846	15	pls filter
svmPoly.6.14	svmPoly	none	PLS filter	15	0.362579	0.507692	0.428118	15	pls filter
svmPoly.6.15	svmPoly	none	PLS filter	15	0.375264	0.523077	0.473044	15	pls filter
svmPoly.6.16	svmPoly	none	PLS filter	15	0.428118	0.538462	0.473573	15	pls filter
gbm.1.1	gbm	none	multiDEGGs filter	15	0.56871	0.6	0.486786	12	multiDEGGs filter
gbm.1.2	gbm	none	multiDEGGs filter	15	0.658562	0.646154	0.554968	11	multiDEGGs filter
gbm.1.3	gbm	none	multiDEGGs filter	15	0.55074	0.692308	0.634249	16	multiDEGGs filter
gbm.1.4	gbm	none	multiDEGGs filter	15	0.610994	0.661538	0.566596	12	multiDEGGs filter
gbm.1.5	gbm	none	multiDEGGs filter	15	0.613636	0.676923	0.567125	10	multiDEGGs filter
gbm.1.6	gbm	none	multiDEGGs filter	15	0.552854	0.569231	0.507928	12	multiDEGGs filter
gbm.1.7	gbm	none	multiDEGGs filter	15	0.593023	0.615385	0.565011	12	multiDEGGs filter
gbm.1.8	gbm	none	multiDEGGs filter	15	0.600423	0.6	0.542283	14	multiDEGGs filter
gbm.1.9	gbm	none	multiDEGGs filter	15	0.616279	0.646154	0.543869	16	multiDEGGs filter
gbm.1.10	gbm	none	multiDEGGs filter	15	0.535941	0.523077	0.473044	14	multiDEGGs filter
gbm.1.11	gbm	none	multiDEGGs filter	15	0.654863	0.692308	0.589852	11	multiDEGGs filter
gbm.1.12	gbm	none	multiDEGGs filter	15	0.501057	0.584615	0.486258	10	multiDEGGs filter
gbm.1.13	gbm	none	multiDEGGs filter	15	0.582452	0.676923	0.589323	8	multiDEGGs filter
gbm.1.14	gbm	none	multiDEGGs filter	15	0.528541	0.6	0.497886	16	multiDEGGs filter
gbm.1.15	gbm	none	multiDEGGs filter	15	0.513742	0.615385	0.520613	12	multiDEGGs filter
gbm.1.16	gbm	none	multiDEGGs filter	15	0.608879	0.676923	0.600423	16	multiDEGGs filter
gbm.2.1	gbm	none	t-test filter	15	0.456131	0.6	0.531184	15	t-test filter
gbm.2.2	gbm	none	t-test filter	15	0.426533	0.553846	0.474101	15	t-test filter
gbm.2.3	gbm	none	t-test filter	15	0.339852	0.492308	0.41649	15	t-test filter
gbm.2.4	gbm	none	t-test filter	15	0.316068	0.476923	0.404863	15	t-test filter
gbm.2.5	gbm	none	t-test filter	15	0.473573	0.538462	0.484672	15	t-test filter
gbm.2.6	gbm	none	t-test filter	15	0.472516	0.6	0.520085	15	t-test filter
gbm.2.7	gbm	none	t-test filter	15	0.367865	0.569231	0.485729	15	t-test filter
gbm.2.8	gbm	none	t-test filter	15	0.459831	0.584615	0.508457	15	t-test filter
gbm.2.9	gbm	none	t-test filter	15	0.485201	0.615385	0.531712	15	t-test filter
gbm.2.10	gbm	none	t-test filter	15	0.404863	0.538462	0.473573	15	t-test filter
gbm.2.11	gbm	none	t-test filter	15	0.391121	0.523077	0.439746	15	t-test filter
gbm.2.12	gbm	none	t-test filter	15	0.44926	0.492308	0.438689	15	t-test filter
gbm.2.13	gbm	none	t-test filter	15	0.39852	0.523077	0.450846	15	t-test filter
gbm.2.14	gbm	none	t-test filter	15	0.484144	0.569231	0.496829	15	t-test filter
gbm.2.15	gbm	none	t-test filter	15	0.448203	0.646154	0.543869	15	t-test filter
gbm.2.16	gbm	none	t-test filter	15	0.432347	0.569231	0.485729	15	t-test filter
gbm.3.1	gbm	none	Wilcoxon filter	15	0.533827	0.584615	0.519556	15	wilcoxon filter
gbm.3.2	gbm	none	Wilcoxon filter	15	0.546512	0.6	0.520085	15	wilcoxon filter
gbm.3.3	gbm	none	Wilcoxon filter	15	0.479915	0.584615	0.508457	15	wilcoxon filter
gbm.3.4	gbm	none	Wilcoxon filter	15	0.468288	0.584615	0.497357	15	wilcoxon filter
gbm.3.5	gbm	none	Wilcoxon filter	15	0.560254	0.584615	0.508457	15	wilcoxon filter
gbm.3.6	gbm	none	Wilcoxon filter	15	0.574524	0.6	0.542283	15	wilcoxon filter
gbm.3.7	gbm	none	Wilcoxon filter	15	0.513742	0.6	0.508985	15	wilcoxon filter
gbm.3.8	gbm	none	Wilcoxon filter	15	0.618393	0.676923	0.600423	15	wilcoxon filter
gbm.3.9	gbm	none	Wilcoxon filter	15	0.556554	0.692308	0.600951	15	wilcoxon filter
gbm.3.10	gbm	none	Wilcoxon filter	15	0.535941	0.584615	0.519556	15	wilcoxon filter
gbm.3.11	gbm	none	Wilcoxon filter	15	0.59408	0.615385	0.553911	15	wilcoxon filter
gbm.3.12	gbm	none	Wilcoxon filter	15	0.483087	0.584615	0.519556	15	wilcoxon filter
gbm.3.13	gbm	none	Wilcoxon filter	15	0.579281	0.630769	0.55444	15	wilcoxon filter
gbm.3.14	gbm	none	Wilcoxon filter	15	0.584567	0.646154	0.566068	15	wilcoxon filter
gbm.3.15	gbm	none	Wilcoxon filter	15	0.520085	0.661538	0.588795	15	wilcoxon filter
gbm.3.16	gbm	none	Wilcoxon filter	15	0.64482	0.661538	0.588795	15	wilcoxon filter
gbm.4.1	gbm	none	RF filter	15	0.651163	0.630769	0.598837	15	rf filter
gbm.4.2	gbm	none	RF filter	15	0.671247	0.676923	0.578224	15	rf filter
gbm.4.3	gbm	none	RF filter	15	0.582452	0.615385	0.520613	15	rf filter
gbm.4.4	gbm	none	RF filter	15	0.577167	0.646154	0.588266	15	rf filter
gbm.4.5	gbm	none	RF filter	15	0.645877	0.630769	0.55444	15	rf filter
gbm.4.6	gbm	none	RF filter	15	0.665962	0.692308	0.634249	15	rf filter
gbm.4.7	gbm	none	RF filter	15	0.54334	0.6	0.508985	15	rf filter
gbm.4.8	gbm	none	RF filter	15	0.607822	0.630769	0.532241	15	rf filter
gbm.4.9	gbm	none	RF filter	15	0.688161	0.692308	0.634249	15	rf filter
gbm.4.10	gbm	none	RF filter	15	0.610994	0.6	0.531184	15	rf filter
gbm.4.11	gbm	none	RF filter	15	0.608879	0.646154	0.566068	15	rf filter
gbm.4.12	gbm	none	RF filter	15	0.591966	0.661538	0.577696	15	rf filter
gbm.4.13	gbm	none	RF filter	15	0.61945	0.584615	0.486258	15	rf filter
gbm.4.14	gbm	none	RF filter	15	0.62685	0.676923	0.578224	15	rf filter
gbm.4.15	gbm	none	RF filter	15	0.640592	0.661538	0.577696	15	rf filter
gbm.4.16	gbm	none	RF filter	15	0.673362	0.692308	0.634249	15	rf filter
gbm.5.1	gbm	none	Elastic Net filter	15	0.479915	0.569231	0.507928	15	glmnet filter
gbm.5.2	gbm	none	Elastic Net filter	15	0.504228	0.615385	0.520613	15	glmnet filter
gbm.5.3	gbm	none	Elastic Net filter	15	0.434461	0.461538	0.404334	15	glmnet filter
gbm.5.4	gbm	none	Elastic Net filter	15	0.455603	0.584615	0.519556	15	glmnet filter
gbm.5.5	gbm	none	Elastic Net filter	15	0.514799	0.646154	0.588266	15	glmnet filter
gbm.5.6	gbm	none	Elastic Net filter	15	0.372093	0.523077	0.417548	15	glmnet filter
gbm.5.7	gbm	none	Elastic Net filter	15	0.455603	0.553846	0.463002	15	glmnet filter
gbm.5.8	gbm	none	Elastic Net filter	15	0.505285	0.553846	0.463002	15	glmnet filter
gbm.5.9	gbm	none	Elastic Net filter	15	0.457717	0.538462	0.462474	15	glmnet filter
gbm.5.10	gbm	none	Elastic Net filter	15	0.412262	0.584615	0.497357	15	glmnet filter
gbm.5.11	gbm	none	Elastic Net filter	15	0.403805	0.507692	0.439218	15	glmnet filter
gbm.5.12	gbm	none	Elastic Net filter	15	0.442918	0.523077	0.450846	15	glmnet filter
gbm.5.13	gbm	none	Elastic Net filter	15	0.48203	0.553846	0.463002	15	glmnet filter
gbm.5.14	gbm	none	Elastic Net filter	15	0.454545	0.553846	0.485201	15	glmnet filter
gbm.5.15	gbm	none	Elastic Net filter	15	0.465116	0.553846	0.4963	15	glmnet filter
gbm.5.16	gbm	none	Elastic Net filter	15	0.414376	0.538462	0.451374	15	glmnet filter
gbm.6.1	gbm	none	PLS filter	15	0.515856	0.615385	0.57611	15	pls filter
gbm.6.2	gbm	none	PLS filter	15	0.496829	0.569231	0.485729	15	pls filter
gbm.6.3	gbm	none	PLS filter	15	0.422833	0.584615	0.497357	15	pls filter
gbm.6.4	gbm	none	PLS filter	15	0.391121	0.507692	0.450317	15	pls filter
gbm.6.5	gbm	none	PLS filter	15	0.491543	0.523077	0.461945	15	pls filter
gbm.6.6	gbm	none	PLS filter	15	0.510571	0.584615	0.486258	15	pls filter
gbm.6.7	gbm	none	PLS filter	15	0.46723	0.569231	0.496829	15	pls filter
gbm.6.8	gbm	none	PLS filter	15	0.439746	0.507692	0.417019	15	pls filter
gbm.6.9	gbm	none	PLS filter	15	0.538055	0.661538	0.588795	15	pls filter
gbm.6.10	gbm	none	PLS filter	15	0.400634	0.538462	0.451374	15	pls filter
gbm.6.11	gbm	none	PLS filter	15	0.396406	0.492308	0.405391	15	pls filter
gbm.6.12	gbm	none	PLS filter	15	0.417548	0.6	0.520085	15	pls filter
gbm.6.13	gbm	none	PLS filter	15	0.438689	0.584615	0.497357	15	pls filter
gbm.6.14	gbm	none	PLS filter	15	0.44186	0.553846	0.463002	15	pls filter
gbm.6.15	gbm	none	PLS filter	15	0.418605	0.6	0.497886	15	pls filter
gbm.6.16	gbm	none	PLS filter	15	0.454545	0.569231	0.463531	15	pls filter
rf.1.1	rf	none	multiDEGGs filter	15	0.661734	0.630769	0.54334	15	multiDEGGs filter
rf.1.2	rf	none	multiDEGGs filter	15	0.674419	0.630769	0.521142	15	multiDEGGs filter
rf.1.3	rf	none	multiDEGGs filter	15	0.534884	0.646154	0.554968	15	multiDEGGs filter
rf.1.4	rf	none	multiDEGGs filter	15	0.624207	0.584615	0.497357	15	multiDEGGs filter
rf.1.5	rf	none	multiDEGGs filter	15	0.665433	0.707692	0.612579	15	multiDEGGs filter
rf.1.6	rf	none	multiDEGGs filter	15	0.646934	0.661538	0.588795	15	multiDEGGs filter
rf.1.7	rf	none	multiDEGGs filter	15	0.649577	0.630769	0.532241	15	multiDEGGs filter
rf.1.8	rf	none	multiDEGGs filter	15	0.68129	0.676923	0.578224	15	multiDEGGs filter
rf.1.9	rf	none	multiDEGGs filter	15	0.660677	0.646154	0.53277	15	multiDEGGs filter
rf.1.10	rf	none	multiDEGGs filter	15	0.639535	0.630769	0.55444	15	multiDEGGs filter
rf.1.11	rf	none	multiDEGGs filter	15	0.575581	0.6	0.508985	15	multiDEGGs filter
rf.1.12	rf	none	multiDEGGs filter	15	0.645877	0.676923	0.578224	15	multiDEGGs filter
rf.1.13	rf	none	multiDEGGs filter	15	0.596195	0.692308	0.589852	15	multiDEGGs filter
rf.1.14	rf	none	multiDEGGs filter	15	0.573467	0.630769	0.521142	15	multiDEGGs filter
rf.1.15	rf	none	multiDEGGs filter	15	0.526956	0.646154	0.554968	15	multiDEGGs filter
rf.1.16	rf	none	multiDEGGs filter	15	0.639006	0.676923	0.567125	15	multiDEGGs filter
rf.2.1	rf	none	t-test filter	15	0.474101	0.553846	0.474101	15	t-test filter
rf.2.2	rf	none	t-test filter	15	0.432875	0.538462	0.451374	15	t-test filter
rf.2.3	rf	none	t-test filter	15	0.39482	0.584615	0.475159	15	t-test filter
rf.2.4	rf	none	t-test filter	15	0.380021	0.569231	0.496829	15	t-test filter
rf.2.5	rf	none	t-test filter	15	0.493129	0.523077	0.439746	15	t-test filter
rf.2.6	rf	none	t-test filter	15	0.480444	0.584615	0.497357	15	t-test filter
rf.2.7	rf	none	t-test filter	15	0.465645	0.630769	0.532241	15	t-test filter
rf.2.8	rf	none	t-test filter	15	0.477801	0.569231	0.47463	15	t-test filter
rf.2.9	rf	none	t-test filter	15	0.503171	0.646154	0.566068	15	t-test filter
rf.2.10	rf	none	t-test filter	15	0.472516	0.569231	0.507928	15	t-test filter
rf.2.11	rf	none	t-test filter	15	0.39482	0.538462	0.440275	15	t-test filter
rf.2.12	rf	none	t-test filter	15	0.448203	0.492308	0.438689	15	t-test filter
rf.2.13	rf	none	t-test filter	15	0.401691	0.553846	0.463002	15	t-test filter
rf.2.14	rf	none	t-test filter	15	0.487844	0.615385	0.531712	15	t-test filter
rf.2.15	rf	none	t-test filter	15	0.483615	0.615385	0.531712	15	t-test filter
rf.2.16	rf	none	t-test filter	15	0.451903	0.6	0.486786	15	t-test filter
rf.3.1	rf	none	Wilcoxon filter	15	0.569767	0.676923	0.600423	15	wilcoxon filter
rf.3.2	rf	none	Wilcoxon filter	15	0.514271	0.630769	0.54334	15	wilcoxon filter
rf.3.3	rf	none	Wilcoxon filter	15	0.536469	0.630769	0.55444	15	wilcoxon filter
rf.3.4	rf	none	Wilcoxon filter	15	0.472516	0.646154	0.566068	15	wilcoxon filter
rf.3.5	rf	none	Wilcoxon filter	15	0.55444	0.584615	0.497357	15	wilcoxon filter
rf.3.6	rf	none	Wilcoxon filter	15	0.569239	0.646154	0.566068	15	wilcoxon filter
rf.3.7	rf	none	Wilcoxon filter	15	0.52907	0.615385	0.520613	15	wilcoxon filter
rf.3.8	rf	none	Wilcoxon filter	15	0.587738	0.630769	0.54334	15	wilcoxon filter
rf.3.9	rf	none	Wilcoxon filter	15	0.54334	0.676923	0.578224	15	wilcoxon filter
rf.3.10	rf	none	Wilcoxon filter	15	0.527484	0.584615	0.519556	15	wilcoxon filter
rf.3.11	rf	none	Wilcoxon filter	15	0.556554	0.615385	0.531712	15	wilcoxon filter
rf.3.12	rf	none	Wilcoxon filter	15	0.485201	0.584615	0.508457	15	wilcoxon filter
rf.3.13	rf	none	Wilcoxon filter	15	0.538055	0.615385	0.531712	15	wilcoxon filter
rf.3.14	rf	none	Wilcoxon filter	15	0.542283	0.692308	0.600951	15	wilcoxon filter
rf.3.15	rf	none	Wilcoxon filter	15	0.51797	0.630769	0.55444	15	wilcoxon filter
rf.3.16	rf	none	Wilcoxon filter	15	0.636892	0.646154	0.566068	15	wilcoxon filter
rf.4.1	rf	none	RF filter	15	0.565011	0.615385	0.520613	15	rf filter
rf.4.2	rf	none	RF filter	15	0.64482	0.630769	0.532241	15	rf filter
rf.4.3	rf	none	RF filter	15	0.613108	0.676923	0.600423	15	rf filter
rf.4.4	rf	none	RF filter	15	0.530655	0.630769	0.55444	15	rf filter
rf.4.5	rf	none	RF filter	15	0.596723	0.615385	0.553911	15	rf filter
rf.4.6	rf	none	RF filter	15	0.59408	0.553846	0.474101	15	rf filter
rf.4.7	rf	none	RF filter	15	0.589323	0.692308	0.634249	15	rf filter
rf.4.8	rf	none	RF filter	15	0.587209	0.646154	0.554968	15	rf filter
rf.4.9	rf	none	RF filter	15	0.499471	0.584615	0.508457	15	rf filter
rf.4.10	rf	none	RF filter	15	0.562368	0.6	0.531184	15	rf filter
rf.4.11	rf	none	RF filter	15	0.579281	0.615385	0.531712	15	rf filter
rf.4.12	rf	none	RF filter	15	0.516913	0.615385	0.542812	15	rf filter
rf.4.13	rf	none	RF filter	15	0.575053	0.584615	0.497357	15	rf filter
rf.4.14	rf	none	RF filter	15	0.57611	0.676923	0.600423	15	rf filter
rf.4.15	rf	none	RF filter	15	0.556554	0.6	0.531184	15	rf filter
rf.4.16	rf	none	RF filter	15	0.627907	0.646154	0.577167	15	rf filter
rf.5.1	rf	none	Elastic Net filter	15	0.471459	0.569231	0.496829	15	glmnet filter
rf.5.2	rf	none	Elastic Net filter	15	0.441332	0.6	0.486786	15	glmnet filter
rf.5.3	rf	none	Elastic Net filter	15	0.444503	0.646154	0.543869	15	glmnet filter
rf.5.4	rf	none	Elastic Net filter	15	0.464059	0.615385	0.531712	15	glmnet filter
rf.5.5	rf	none	Elastic Net filter	15	0.508985	0.707692	0.623679	15	glmnet filter
rf.5.6	rf	none	Elastic Net filter	15	0.462474	0.615385	0.542812	15	glmnet filter
rf.5.7	rf	none	Elastic Net filter	15	0.506342	0.615385	0.542812	15	glmnet filter
rf.5.8	rf	none	Elastic Net filter	15	0.517442	0.630769	0.54334	15	glmnet filter
rf.5.9	rf	none	Elastic Net filter	15	0.429704	0.569231	0.463531	15	glmnet filter
rf.5.10	rf	none	Elastic Net filter	15	0.449789	0.630769	0.54334	15	glmnet filter
rf.5.11	rf	none	Elastic Net filter	15	0.458774	0.630769	0.521142	15	glmnet filter
rf.5.12	rf	none	Elastic Net filter	15	0.474101	0.6	0.497886	15	glmnet filter
rf.5.13	rf	none	Elastic Net filter	15	0.451374	0.6	0.508985	15	glmnet filter
rf.5.14	rf	none	Elastic Net filter	15	0.484672	0.615385	0.520613	15	glmnet filter
rf.5.15	rf	none	Elastic Net filter	15	0.439218	0.6	0.531184	15	glmnet filter
rf.5.16	rf	none	Elastic Net filter	15	0.473573	0.6	0.497886	15	glmnet filter
rf.6.1	rf	none	PLS filter	15	0.569239	0.661538	0.599894	15	pls filter
rf.6.2	rf	none	PLS filter	15	0.465645	0.6	0.497886	15	pls filter
rf.6.3	rf	none	PLS filter	15	0.483615	0.630769	0.532241	15	pls filter
rf.6.4	rf	none	PLS filter	15	0.400634	0.538462	0.462474	15	pls filter
rf.6.5	rf	none	PLS filter	15	0.457717	0.507692	0.428118	15	pls filter
rf.6.6	rf	none	PLS filter	15	0.526956	0.569231	0.47463	15	pls filter
rf.6.7	rf	none	PLS filter	15	0.503171	0.584615	0.486258	15	pls filter
rf.6.8	rf	none	PLS filter	15	0.483615	0.6	0.497886	15	pls filter
rf.6.9	rf	none	PLS filter	15	0.488901	0.569231	0.496829	15	pls filter
rf.6.10	rf	none	PLS filter	15	0.483087	0.584615	0.508457	15	pls filter
rf.6.11	rf	none	PLS filter	15	0.483615	0.553846	0.463002	15	pls filter
rf.6.12	rf	none	PLS filter	15	0.425476	0.538462	0.462474	15	pls filter
rf.6.13	rf	none	PLS filter	15	0.469345	0.584615	0.486258	15	pls filter
rf.6.14	rf	none	PLS filter	15	0.457188	0.6	0.508985	15	pls filter
rf.6.15	rf	none	PLS filter	15	0.436047	0.538462	0.462474	15	pls filter
rf.6.16	rf	none	PLS filter	15	0.427061	0.553846	0.440803	15	pls filter
xgbTree.1.1	xgbTree	none	multiDEGGs filter	15	0.544397	0.6	0.520085	12	multiDEGGs filter
xgbTree.1.2	xgbTree	none	multiDEGGs filter	15	0.655391	0.661538	0.577696	11	multiDEGGs filter
xgbTree.1.3	xgbTree	none	multiDEGGs filter	15	0.57241	0.646154	0.588266	16	multiDEGGs filter
xgbTree.1.4	xgbTree	none	multiDEGGs filter	15	0.616279	0.692308	0.62315	12	multiDEGGs filter
xgbTree.1.5	xgbTree	none	multiDEGGs filter	15	0.634249	0.723077	0.613108	10	multiDEGGs filter
xgbTree.1.6	xgbTree	none	multiDEGGs filter	15	0.534884	0.584615	0.530655	12	multiDEGGs filter
xgbTree.1.7	xgbTree	none	multiDEGGs filter	15	0.663848	0.615385	0.553911	12	multiDEGGs filter
xgbTree.1.8	xgbTree	none	multiDEGGs filter	15	0.579281	0.646154	0.566068	14	multiDEGGs filter
xgbTree.1.9	xgbTree	none	multiDEGGs filter	15	0.692389	0.630769	0.54334	16	multiDEGGs filter
xgbTree.1.10	xgbTree	none	multiDEGGs filter	15	0.591966	0.630769	0.576638	14	multiDEGGs filter
xgbTree.1.11	xgbTree	none	multiDEGGs filter	15	0.604123	0.676923	0.567125	11	multiDEGGs filter
xgbTree.1.12	xgbTree	none	multiDEGGs filter	15	0.533827	0.6	0.508985	10	multiDEGGs filter
xgbTree.1.13	xgbTree	none	multiDEGGs filter	15	0.572939	0.615385	0.542812	8	multiDEGGs filter
xgbTree.1.14	xgbTree	none	multiDEGGs filter	15	0.531712	0.569231	0.485729	16	multiDEGGs filter
xgbTree.1.15	xgbTree	none	multiDEGGs filter	15	0.509514	0.584615	0.530655	12	multiDEGGs filter
xgbTree.1.16	xgbTree	none	multiDEGGs filter	15	0.623679	0.692308	0.634249	16	multiDEGGs filter
xgbTree.2.1	xgbTree	none	t-test filter	15	0.494715	0.630769	0.565539	15	t-test filter
xgbTree.2.2	xgbTree	none	t-test filter	15	0.436047	0.584615	0.497357	15	t-test filter
xgbTree.2.3	xgbTree	none	t-test filter	15	0.412791	0.538462	0.462474	15	t-test filter
xgbTree.2.4	xgbTree	none	t-test filter	15	0.349894	0.538462	0.473573	15	t-test filter
xgbTree.2.5	xgbTree	none	t-test filter	15	0.478858	0.553846	0.5074	15	t-test filter
xgbTree.2.6	xgbTree	none	t-test filter	15	0.514799	0.646154	0.566068	15	t-test filter
xgbTree.2.7	xgbTree	none	t-test filter	15	0.432347	0.584615	0.508457	15	t-test filter
xgbTree.2.8	xgbTree	none	t-test filter	15	0.476744	0.538462	0.462474	15	t-test filter
xgbTree.2.9	xgbTree	none	t-test filter	15	0.572939	0.661538	0.588795	15	t-test filter
xgbTree.2.10	xgbTree	none	t-test filter	15	0.458774	0.553846	0.485201	15	t-test filter
xgbTree.2.11	xgbTree	none	t-test filter	15	0.374207	0.492308	0.405391	15	t-test filter
xgbTree.2.12	xgbTree	none	t-test filter	15	0.414376	0.538462	0.484672	15	t-test filter
xgbTree.2.13	xgbTree	none	t-test filter	15	0.433404	0.569231	0.496829	15	t-test filter
xgbTree.2.14	xgbTree	none	t-test filter	15	0.5074	0.569231	0.496829	15	t-test filter
xgbTree.2.15	xgbTree	none	t-test filter	15	0.453488	0.6	0.520085	15	t-test filter
xgbTree.2.16	xgbTree	none	t-test filter	15	0.527484	0.630769	0.532241	15	t-test filter
xgbTree.3.1	xgbTree	none	Wilcoxon filter	15	0.565011	0.630769	0.587738	15	wilcoxon filter
xgbTree.3.2	xgbTree	none	Wilcoxon filter	15	0.598309	0.646154	0.577167	15	wilcoxon filter
xgbTree.3.3	xgbTree	none	Wilcoxon filter	15	0.53277	0.6	0.531184	15	wilcoxon filter
xgbTree.3.4	xgbTree	none	Wilcoxon filter	15	0.478858	0.584615	0.519556	15	wilcoxon filter
xgbTree.3.5	xgbTree	none	Wilcoxon filter	15	0.545455	0.538462	0.462474	15	wilcoxon filter
xgbTree.3.6	xgbTree	none	Wilcoxon filter	15	0.625793	0.630769	0.55444	15	wilcoxon filter
xgbTree.3.7	xgbTree	none	Wilcoxon filter	15	0.528541	0.569231	0.496829	15	wilcoxon filter
xgbTree.3.8	xgbTree	none	Wilcoxon filter	15	0.591966	0.676923	0.611522	15	wilcoxon filter
xgbTree.3.9	xgbTree	none	Wilcoxon filter	15	0.598837	0.646154	0.566068	15	wilcoxon filter
xgbTree.3.10	xgbTree	none	Wilcoxon filter	15	0.523256	0.584615	0.541755	15	wilcoxon filter
xgbTree.3.11	xgbTree	none	Wilcoxon filter	15	0.544397	0.584615	0.508457	15	wilcoxon filter
xgbTree.3.12	xgbTree	none	Wilcoxon filter	15	0.46723	0.615385	0.553911	15	wilcoxon filter
xgbTree.3.13	xgbTree	none	Wilcoxon filter	15	0.561311	0.646154	0.599366	15	wilcoxon filter
xgbTree.3.14	xgbTree	none	Wilcoxon filter	15	0.617336	0.661538	0.588795	15	wilcoxon filter
xgbTree.3.15	xgbTree	none	Wilcoxon filter	15	0.59408	0.692308	0.62315	15	wilcoxon filter
xgbTree.3.16	xgbTree	none	Wilcoxon filter	15	0.667019	0.676923	0.611522	15	wilcoxon filter
xgbTree.4.1	xgbTree	none	RF filter	15	0.56871	0.569231	0.496829	15	rf filter
xgbTree.4.2	xgbTree	none	RF filter	15	0.669133	0.615385	0.553911	15	rf filter
xgbTree.4.3	xgbTree	none	RF filter	15	0.604651	0.676923	0.611522	15	rf filter
xgbTree.4.4	xgbTree	none	RF filter	15	0.530655	0.6	0.531184	15	rf filter
xgbTree.4.5	xgbTree	none	RF filter	15	0.653277	0.630769	0.565539	15	rf filter
xgbTree.4.6	xgbTree	none	RF filter	15	0.605708	0.630769	0.565539	15	rf filter
xgbTree.4.7	xgbTree	none	RF filter	15	0.620507	0.584615	0.508457	15	rf filter
xgbTree.4.8	xgbTree	none	RF filter	15	0.596195	0.584615	0.519556	15	rf filter
xgbTree.4.9	xgbTree	none	RF filter	15	0.622622	0.676923	0.600423	15	rf filter
xgbTree.4.10	xgbTree	none	RF filter	15	0.591966	0.630769	0.576638	15	rf filter
xgbTree.4.11	xgbTree	none	RF filter	15	0.569767	0.630769	0.565539	15	rf filter
xgbTree.4.12	xgbTree	none	RF filter	15	0.51797	0.6	0.520085	15	rf filter
xgbTree.4.13	xgbTree	none	RF filter	15	0.581924	0.569231	0.47463	15	rf filter
xgbTree.4.14	xgbTree	none	RF filter	15	0.674419	0.707692	0.623679	15	rf filter
xgbTree.4.15	xgbTree	none	RF filter	15	0.676533	0.707692	0.668076	15	rf filter
xgbTree.4.16	xgbTree	none	RF filter	15	0.591966	0.676923	0.600423	15	rf filter
xgbTree.5.1	xgbTree	none	Elastic Net filter	15	0.487315	0.569231	0.507928	15	glmnet filter
xgbTree.5.2	xgbTree	none	Elastic Net filter	15	0.522199	0.569231	0.463531	15	glmnet filter
xgbTree.5.3	xgbTree	none	Elastic Net filter	15	0.409091	0.507692	0.428118	15	glmnet filter
xgbTree.5.4	xgbTree	none	Elastic Net filter	15	0.5	0.6	0.520085	15	glmnet filter
xgbTree.5.5	xgbTree	none	Elastic Net filter	15	0.513742	0.646154	0.588266	15	glmnet filter
xgbTree.5.6	xgbTree	none	Elastic Net filter	15	0.404863	0.538462	0.440275	15	glmnet filter
xgbTree.5.7	xgbTree	none	Elastic Net filter	15	0.529598	0.615385	0.520613	15	glmnet filter
xgbTree.5.8	xgbTree	none	Elastic Net filter	15	0.497886	0.538462	0.462474	15	glmnet filter
xgbTree.5.9	xgbTree	none	Elastic Net filter	15	0.470402	0.615385	0.531712	15	glmnet filter
xgbTree.5.10	xgbTree	none	Elastic Net filter	15	0.452431	0.569231	0.47463	15	glmnet filter
xgbTree.5.11	xgbTree	none	Elastic Net filter	15	0.401691	0.507692	0.417019	15	glmnet filter
xgbTree.5.12	xgbTree	none	Elastic Net filter	15	0.451374	0.538462	0.473573	15	glmnet filter
xgbTree.5.13	xgbTree	none	Elastic Net filter	15	0.439746	0.569231	0.485729	15	glmnet filter
xgbTree.5.14	xgbTree	none	Elastic Net filter	15	0.503171	0.584615	0.508457	15	glmnet filter
xgbTree.5.15	xgbTree	none	Elastic Net filter	15	0.476744	0.553846	0.4963	15	glmnet filter
xgbTree.5.16	xgbTree	none	Elastic Net filter	15	0.44186	0.569231	0.47463	15	glmnet filter
xgbTree.6.1	xgbTree	none	PLS filter	15	0.584567	0.646154	0.599366	15	pls filter
xgbTree.6.2	xgbTree	none	PLS filter	15	0.514799	0.615385	0.542812	15	pls filter
xgbTree.6.3	xgbTree	none	PLS filter	15	0.429175	0.569231	0.47463	15	pls filter
xgbTree.6.4	xgbTree	none	PLS filter	15	0.379493	0.523077	0.461945	15	pls filter
xgbTree.6.5	xgbTree	none	PLS filter	15	0.511628	0.630769	0.576638	15	pls filter
xgbTree.6.6	xgbTree	none	PLS filter	15	0.581395	0.630769	0.54334	15	pls filter
xgbTree.6.7	xgbTree	none	PLS filter	15	0.509514	0.6	0.542283	15	pls filter
xgbTree.6.8	xgbTree	none	PLS filter	15	0.471459	0.569231	0.485729	15	pls filter
xgbTree.6.9	xgbTree	none	PLS filter	15	0.561311	0.676923	0.611522	15	pls filter
xgbTree.6.10	xgbTree	none	PLS filter	15	0.493658	0.584615	0.530655	15	pls filter
xgbTree.6.11	xgbTree	none	PLS filter	15	0.541226	0.6	0.520085	15	pls filter
xgbTree.6.12	xgbTree	none	PLS filter	15	0.435518	0.553846	0.474101	15	pls filter
xgbTree.6.13	xgbTree	none	PLS filter	15	0.457717	0.553846	0.474101	15	pls filter
xgbTree.6.14	xgbTree	none	PLS filter	15	0.485201	0.584615	0.497357	15	pls filter
xgbTree.6.15	xgbTree	none	PLS filter	15	0.443975	0.553846	0.451903	15	pls filter
xgbTree.6.16	xgbTree	none	PLS filter	15	0.521142	0.584615	0.486258	15	pls filter
xgbLinear.1.1	xgbLinear	none	multiDEGGs filter	15	0.600423	0.646154	0.577167	12	multiDEGGs filter
xgbLinear.1.2	xgbLinear	none	multiDEGGs filter	15	0.67759	0.646154	0.577167	11	multiDEGGs filter
xgbLinear.1.3	xgbLinear	none	multiDEGGs filter	15	0.554968	0.630769	0.576638	16	multiDEGGs filter
xgbLinear.1.4	xgbLinear	none	multiDEGGs filter	15	0.645877	0.615385	0.565011	12	multiDEGGs filter
xgbLinear.1.5	xgbLinear	none	multiDEGGs filter	15	0.627907	0.707692	0.612579	10	multiDEGGs filter
xgbLinear.1.6	xgbLinear	none	multiDEGGs filter	15	0.55814	0.584615	0.508457	12	multiDEGGs filter
xgbLinear.1.7	xgbLinear	none	multiDEGGs filter	15	0.635307	0.676923	0.622622	12	multiDEGGs filter
xgbLinear.1.8	xgbLinear	none	multiDEGGs filter	15	0.598837	0.646154	0.577167	14	multiDEGGs filter
xgbLinear.1.9	xgbLinear	none	multiDEGGs filter	15	0.607822	0.615385	0.553911	16	multiDEGGs filter
xgbLinear.1.10	xgbLinear	none	multiDEGGs filter	15	0.529598	0.584615	0.530655	14	multiDEGGs filter
xgbLinear.1.11	xgbLinear	none	multiDEGGs filter	15	0.630021	0.723077	0.646406	11	multiDEGGs filter
xgbLinear.1.12	xgbLinear	none	multiDEGGs filter	15	0.556025	0.661538	0.577696	10	multiDEGGs filter
xgbLinear.1.13	xgbLinear	none	multiDEGGs filter	15	0.553911	0.646154	0.577167	8	multiDEGGs filter
xgbLinear.1.14	xgbLinear	none	multiDEGGs filter	15	0.580338	0.630769	0.54334	16	multiDEGGs filter
xgbLinear.1.15	xgbLinear	none	multiDEGGs filter	15	0.548626	0.615385	0.553911	12	multiDEGGs filter
xgbLinear.1.16	xgbLinear	none	multiDEGGs filter	15	0.579281	0.615385	0.531712	16	multiDEGGs filter
xgbLinear.2.1	xgbLinear	none	t-test filter	15	0.473573	0.630769	0.55444	15	t-test filter
xgbLinear.2.2	xgbLinear	none	t-test filter	15	0.384778	0.553846	0.463002	15	t-test filter
xgbLinear.2.3	xgbLinear	none	t-test filter	15	0.366808	0.507692	0.428118	15	t-test filter
xgbLinear.2.4	xgbLinear	none	t-test filter	15	0.381607	0.538462	0.473573	15	t-test filter
xgbLinear.2.5	xgbLinear	none	t-test filter	15	0.444503	0.538462	0.484672	15	t-test filter
xgbLinear.2.6	xgbLinear	none	t-test filter	15	0.491543	0.646154	0.566068	15	t-test filter
xgbLinear.2.7	xgbLinear	none	t-test filter	15	0.438689	0.615385	0.531712	15	t-test filter
xgbLinear.2.8	xgbLinear	none	t-test filter	15	0.504228	0.553846	0.474101	15	t-test filter
xgbLinear.2.9	xgbLinear	none	t-test filter	15	0.524313	0.661538	0.588795	15	t-test filter
xgbLinear.2.10	xgbLinear	none	t-test filter	15	0.411205	0.492308	0.438689	15	t-test filter
xgbLinear.2.11	xgbLinear	none	t-test filter	15	0.376321	0.538462	0.451374	15	t-test filter
xgbLinear.2.12	xgbLinear	none	t-test filter	15	0.427061	0.553846	0.4963	15	t-test filter
xgbLinear.2.13	xgbLinear	none	t-test filter	15	0.414376	0.538462	0.473573	15	t-test filter
xgbLinear.2.14	xgbLinear	none	t-test filter	15	0.505814	0.538462	0.473573	15	t-test filter
xgbLinear.2.15	xgbLinear	none	t-test filter	15	0.470402	0.584615	0.519556	15	t-test filter
xgbLinear.2.16	xgbLinear	none	t-test filter	15	0.493658	0.553846	0.451903	15	t-test filter
xgbLinear.3.1	xgbLinear	none	Wilcoxon filter	15	0.532241	0.6	0.531184	15	wilcoxon filter
xgbLinear.3.2	xgbLinear	none	Wilcoxon filter	15	0.501057	0.584615	0.508457	15	wilcoxon filter
xgbLinear.3.3	xgbLinear	none	Wilcoxon filter	15	0.556025	0.584615	0.508457	15	wilcoxon filter
xgbLinear.3.4	xgbLinear	none	Wilcoxon filter	15	0.498943	0.630769	0.565539	15	wilcoxon filter
xgbLinear.3.5	xgbLinear	none	Wilcoxon filter	15	0.522199	0.553846	0.474101	15	wilcoxon filter
xgbLinear.3.6	xgbLinear	none	Wilcoxon filter	15	0.588266	0.692308	0.62315	15	wilcoxon filter
xgbLinear.3.7	xgbLinear	none	Wilcoxon filter	15	0.504228	0.584615	0.508457	15	wilcoxon filter
xgbLinear.3.8	xgbLinear	none	Wilcoxon filter	15	0.630021	0.6	0.531184	15	wilcoxon filter
xgbLinear.3.9	xgbLinear	none	Wilcoxon filter	15	0.617336	0.661538	0.577696	15	wilcoxon filter
xgbLinear.3.10	xgbLinear	none	Wilcoxon filter	15	0.541226	0.553846	0.5074	15	wilcoxon filter
xgbLinear.3.11	xgbLinear	none	Wilcoxon filter	15	0.614165	0.630769	0.565539	15	wilcoxon filter
xgbLinear.3.12	xgbLinear	none	Wilcoxon filter	15	0.472516	0.584615	0.519556	15	wilcoxon filter
xgbLinear.3.13	xgbLinear	none	Wilcoxon filter	15	0.573996	0.630769	0.55444	15	wilcoxon filter
xgbLinear.3.14	xgbLinear	none	Wilcoxon filter	15	0.599366	0.630769	0.565539	15	wilcoxon filter
xgbLinear.3.15	xgbLinear	none	Wilcoxon filter	15	0.566068	0.6	0.520085	15	wilcoxon filter
xgbLinear.3.16	xgbLinear	none	Wilcoxon filter	15	0.67759	0.692308	0.634249	15	wilcoxon filter
xgbLinear.4.1	xgbLinear	none	RF filter	15	0.618393	0.661538	0.610994	15	rf filter
xgbLinear.4.2	xgbLinear	none	RF filter	15	0.680761	0.676923	0.600423	15	rf filter
xgbLinear.4.3	xgbLinear	none	RF filter	15	0.640592	0.630769	0.55444	15	rf filter
xgbLinear.4.4	xgbLinear	none	RF filter	15	0.589852	0.584615	0.508457	15	rf filter
xgbLinear.4.5	xgbLinear	none	RF filter	15	0.653277	0.630769	0.565539	15	rf filter
xgbLinear.4.6	xgbLinear	none	RF filter	15	0.557082	0.615385	0.542812	15	rf filter
xgbLinear.4.7	xgbLinear	none	RF filter	15	0.574524	0.661538	0.588795	15	rf filter
xgbLinear.4.8	xgbLinear	none	RF filter	15	0.614165	0.676923	0.611522	15	rf filter
xgbLinear.4.9	xgbLinear	none	RF filter	15	0.606765	0.661538	0.610994	15	rf filter
xgbLinear.4.10	xgbLinear	none	RF filter	15	0.597252	0.6	0.542283	15	rf filter
xgbLinear.4.11	xgbLinear	none	RF filter	15	0.661734	0.692308	0.645349	15	rf filter
xgbLinear.4.12	xgbLinear	none	RF filter	15	0.522199	0.630769	0.532241	15	rf filter
xgbLinear.4.13	xgbLinear	none	RF filter	15	0.564482	0.569231	0.485729	15	rf filter
xgbLinear.4.14	xgbLinear	none	RF filter	15	0.581395	0.646154	0.588266	15	rf filter
xgbLinear.4.15	xgbLinear	none	RF filter	15	0.563425	0.569231	0.485729	15	rf filter
xgbLinear.4.16	xgbLinear	none	RF filter	15	0.669133	0.661538	0.599894	15	rf filter
xgbLinear.5.1	xgbLinear	none	Elastic Net filter	15	0.387949	0.507692	0.439218	15	glmnet filter
xgbLinear.5.2	xgbLinear	none	Elastic Net filter	15	0.484144	0.538462	0.440275	15	glmnet filter
xgbLinear.5.3	xgbLinear	none	Elastic Net filter	15	0.424947	0.6	0.508985	15	glmnet filter
xgbLinear.5.4	xgbLinear	none	Elastic Net filter	15	0.470402	0.538462	0.473573	15	glmnet filter
xgbLinear.5.5	xgbLinear	none	Elastic Net filter	15	0.501057	0.646154	0.577167	15	glmnet filter
xgbLinear.5.6	xgbLinear	none	Elastic Net filter	15	0.41649	0.538462	0.451374	15	glmnet filter
xgbLinear.5.7	xgbLinear	none	Elastic Net filter	15	0.520085	0.553846	0.474101	15	glmnet filter
xgbLinear.5.8	xgbLinear	none	Elastic Net filter	15	0.484144	0.553846	0.474101	15	glmnet filter
xgbLinear.5.9	xgbLinear	none	Elastic Net filter	15	0.417019	0.476923	0.404863	15	glmnet filter
xgbLinear.5.10	xgbLinear	none	Elastic Net filter	15	0.413319	0.553846	0.474101	15	glmnet filter
xgbLinear.5.11	xgbLinear	none	Elastic Net filter	15	0.451374	0.553846	0.463002	15	glmnet filter
xgbLinear.5.12	xgbLinear	none	Elastic Net filter	15	0.496829	0.584615	0.519556	15	glmnet filter
xgbLinear.5.13	xgbLinear	none	Elastic Net filter	15	0.440803	0.538462	0.462474	15	glmnet filter
xgbLinear.5.14	xgbLinear	none	Elastic Net filter	15	0.475687	0.553846	0.485201	15	glmnet filter
xgbLinear.5.15	xgbLinear	none	Elastic Net filter	15	0.439746	0.584615	0.497357	15	glmnet filter
xgbLinear.5.16	xgbLinear	none	Elastic Net filter	15	0.42019	0.661538	0.566596	15	glmnet filter
xgbLinear.6.1	xgbLinear	none	PLS filter	15	0.577167	0.646154	0.599366	15	pls filter
xgbLinear.6.2	xgbLinear	none	PLS filter	15	0.530655	0.630769	0.55444	15	pls filter
xgbLinear.6.3	xgbLinear	none	PLS filter	15	0.475687	0.630769	0.532241	15	pls filter
xgbLinear.6.4	xgbLinear	none	PLS filter	15	0.384778	0.507692	0.439218	15	pls filter
xgbLinear.6.5	xgbLinear	none	PLS filter	15	0.508457	0.615385	0.565011	15	pls filter
xgbLinear.6.6	xgbLinear	none	PLS filter	15	0.469345	0.569231	0.507928	15	pls filter
xgbLinear.6.7	xgbLinear	none	PLS filter	15	0.513742	0.569231	0.485729	15	pls filter
xgbLinear.6.8	xgbLinear	none	PLS filter	15	0.463002	0.553846	0.474101	15	pls filter
xgbLinear.6.9	xgbLinear	none	PLS filter	15	0.472516	0.6	0.508985	15	pls filter
xgbLinear.6.10	xgbLinear	none	PLS filter	15	0.470402	0.584615	0.519556	15	pls filter
xgbLinear.6.11	xgbLinear	none	PLS filter	15	0.460888	0.538462	0.462474	15	pls filter
xgbLinear.6.12	xgbLinear	none	PLS filter	15	0.422833	0.569231	0.496829	15	pls filter
xgbLinear.6.13	xgbLinear	none	PLS filter	15	0.489429	0.538462	0.451374	15	pls filter
xgbLinear.6.14	xgbLinear	none	PLS filter	15	0.552854	0.615385	0.542812	15	pls filter
xgbLinear.6.15	xgbLinear	none	PLS filter	15	0.471459	0.507692	0.439218	15	pls filter
xgbLinear.6.16	xgbLinear	none	PLS filter	15	0.498943	0.538462	0.451374	15	pls filter
glmnet.1.17	glmnet	none	ReliefF filter	15	0.475687	0.692308	0.567653	5	relieff_filter
glmnet.1.21	glmnet	none	ReliefF filter	15	0.591966	0.707692	0.60148	4	relieff_filter
glmnet.1.31	glmnet	none	ReliefF filter	15	0.560254	0.646154	0.510571	4	relieff_filter
glmnet.1.41	glmnet	none	ReliefF filter	15	0.426004	0.584615	0.475159	9	relieff_filter
glmnet.1.51	glmnet	none	ReliefF filter	15	0.451374	0.6	0.475687	8	relieff_filter
glmnet.1.61	glmnet	none	ReliefF filter	15	0.374207	0.661538	0.522199	1	relieff_filter
glmnet.1.71	glmnet	none	ReliefF filter	15	0.478858	0.615385	0.498414	6	relieff_filter
glmnet.1.81	glmnet	none	ReliefF filter	15	0.476744	0.646154	0.53277	8	relieff_filter
glmnet.1.91	glmnet	none	ReliefF filter	15	0.457717	0.584615	0.464059	7	relieff_filter
glmnet.1.101	glmnet	none	ReliefF filter	15	0.435518	0.615385	0.487315	1	relieff_filter
glmnet.1.111	glmnet	none	ReliefF filter	15	0.491543	0.569231	0.47463	6	relieff_filter
glmnet.1.121	glmnet	none	ReliefF filter	15	0.47463	0.569231	0.47463	9	relieff_filter
glmnet.1.131	glmnet	none	ReliefF filter	15	0.413319	0.615385	0.520613	6	relieff_filter
glmnet.1.141	glmnet	none	ReliefF filter	15	0.361522	0.630769	0.498943	5	relieff_filter
glmnet.1.151	glmnet	none	ReliefF filter	15	0.551797	0.661538	0.544397	3	relieff_filter
glmnet.1.161	glmnet	none	ReliefF filter	15	0.493129	0.615385	0.520613	4	relieff_filter
glmnet.2.17	glmnet	none	Boruta filter	15	0.4926	0.584615	0.508457	6	boruta_filter
glmnet.2.21	glmnet	none	Boruta filter	15	0.509514	0.615385	0.520613	9	boruta_filter
glmnet.2.31	glmnet	none	Boruta filter	15	0.510571	0.646154	0.53277	8	boruta_filter
glmnet.2.41	glmnet	none	Boruta filter	15	0.600423	0.707692	0.623679	7	boruta_filter
glmnet.2.51	glmnet	none	Boruta filter	15	0.523256	0.6	0.520085	8	boruta_filter
glmnet.2.61	glmnet	none	Boruta filter	15	0.466173	0.553846	0.4963	8	boruta_filter
glmnet.2.71	glmnet	none	Boruta filter	15	0.587738	0.630769	0.521142	9	boruta_filter
glmnet.2.81	glmnet	none	Boruta filter	15	NA	NA	NA	NA	boruta_filter
glmnet.2.91	glmnet	none	Boruta filter	15	0.667019	0.707692	0.60148	8	boruta_filter
glmnet.2.101	glmnet	none	Boruta filter	15	0.486258	0.615385	0.487315	10	boruta_filter
glmnet.2.111	glmnet	none	Boruta filter	15	0.460888	0.615385	0.509514	11	boruta_filter
glmnet.2.121	glmnet	none	Boruta filter	15	0.593023	0.661538	0.610994	10	boruta_filter
glmnet.2.131	glmnet	none	Boruta filter	15	0.442918	0.584615	0.497357	6	boruta_filter
glmnet.2.141	glmnet	none	Boruta filter	15	0.588795	0.661538	0.566596	8	boruta_filter
glmnet.2.151	glmnet	none	Boruta filter	15	0.527484	0.661538	0.555497	6	boruta_filter
glmnet.2.161	glmnet	none	Boruta filter	15	0.524313	0.630769	0.54334	7	boruta_filter
pls.1.17	pls	none	ReliefF filter	15	0.530655	0.615385	0.531712	15	relieff_filter
pls.1.21	pls	none	ReliefF filter	15	0.573996	0.661538	0.577696	15	relieff_filter
pls.1.31	pls	none	ReliefF filter	15	0.630021	0.584615	0.530655	15	relieff_filter
pls.1.41	pls	none	ReliefF filter	15	0.546512	0.523077	0.461945	15	relieff_filter
pls.1.51	pls	none	ReliefF filter	15	0.534884	0.584615	0.486258	15	relieff_filter
pls.1.61	pls	none	ReliefF filter	15	0.496829	0.615385	0.520613	15	relieff_filter
pls.1.71	pls	none	ReliefF filter	15	0.41649	0.584615	0.475159	15	relieff_filter
pls.1.81	pls	none	ReliefF filter	15	0.533827	0.584615	0.508457	15	relieff_filter
pls.1.91	pls	none	ReliefF filter	15	0.534884	0.615385	0.498414	15	relieff_filter
pls.1.101	pls	none	ReliefF filter	15	0.439746	0.538462	0.484672	15	relieff_filter
pls.1.111	pls	none	ReliefF filter	15	0.400634	0.569231	0.47463	15	relieff_filter
pls.1.121	pls	none	ReliefF filter	15	0.511628	0.553846	0.474101	15	relieff_filter
pls.1.131	pls	none	ReliefF filter	15	0.531712	0.6	0.531184	15	relieff_filter
pls.1.141	pls	none	ReliefF filter	15	0.401691	0.538462	0.429175	15	relieff_filter
pls.1.151	pls	none	ReliefF filter	15	0.538055	0.661538	0.566596	15	relieff_filter
pls.1.161	pls	none	ReliefF filter	15	0.506342	0.707692	0.612579	15	relieff_filter
pls.2.17	pls	none	Boruta filter	15	0.445032	0.538462	0.473573	10	boruta_filter
pls.2.21	pls	none	Boruta filter	15	0.559197	0.6	0.520085	10	boruta_filter
pls.2.31	pls	none	Boruta filter	15	0.53277	0.615385	0.531712	13	boruta_filter
pls.2.41	pls	none	Boruta filter	15	0.577167	0.661538	0.566596	10	boruta_filter
pls.2.51	pls	none	Boruta filter	15	0.596195	0.630769	0.55444	14	boruta_filter
pls.2.61	pls	none	Boruta filter	15	0.563425	0.676923	0.589323	13	boruta_filter
pls.2.71	pls	none	Boruta filter	15	0.46723	0.646154	0.53277	16	boruta_filter
pls.2.81	pls	none	Boruta filter	15	0.561311	0.584615	0.486258	10	boruta_filter
pls.2.91	pls	none	Boruta filter	15	0.627907	0.723077	0.646406	11	boruta_filter
pls.2.101	pls	none	Boruta filter	15	0.501057	0.615385	0.520613	17	boruta_filter
pls.2.111	pls	none	Boruta filter	15	0.488372	0.615385	0.520613	19	boruta_filter
pls.2.121	pls	none	Boruta filter	15	0.440803	0.6	0.508985	14	boruta_filter
pls.2.131	pls	none	Boruta filter	15	0.417548	0.584615	0.497357	13	boruta_filter
pls.2.141	pls	none	Boruta filter	15	0.54334	0.523077	0.439746	12	boruta_filter
pls.2.151	pls	none	Boruta filter	15	0.585624	0.630769	0.532241	13	boruta_filter
pls.2.161	pls	none	Boruta filter	15	0.501057	0.584615	0.486258	18	boruta_filter
pda.1.17	pda	none	ReliefF filter	15	0.546512	0.630769	0.54334	15	relieff_filter
pda.1.21	pda	none	ReliefF filter	15	0.545455	0.661538	0.610994	15	relieff_filter
pda.1.31	pda	none	ReliefF filter	15	0.591966	0.661538	0.599894	15	relieff_filter
pda.1.41	pda	none	ReliefF filter	15	0.465116	0.538462	0.462474	15	relieff_filter
pda.1.51	pda	none	ReliefF filter	15	0.491543	0.507692	0.450317	15	relieff_filter
pda.1.61	pda	none	ReliefF filter	15	0.442918	0.523077	0.450846	15	relieff_filter
pda.1.71	pda	none	ReliefF filter	15	0.446089	0.538462	0.473573	15	relieff_filter
pda.1.81	pda	none	ReliefF filter	15	0.533827	0.553846	0.4963	15	relieff_filter
pda.1.91	pda	none	ReliefF filter	15	0.442918	0.538462	0.473573	15	relieff_filter
pda.1.101	pda	none	ReliefF filter	15	0.561311	0.630769	0.587738	15	relieff_filter
pda.1.111	pda	none	ReliefF filter	15	0.485201	0.569231	0.496829	15	relieff_filter
pda.1.121	pda	none	ReliefF filter	15	0.44926	0.507692	0.450317	15	relieff_filter
pda.1.131	pda	none	ReliefF filter	15	0.47463	0.584615	0.530655	15	relieff_filter
pda.1.141	pda	none	ReliefF filter	15	0.386892	0.569231	0.485729	15	relieff_filter
pda.1.151	pda	none	ReliefF filter	15	0.549683	0.630769	0.55444	15	relieff_filter
pda.1.161	pda	none	ReliefF filter	15	0.458774	0.615385	0.542812	15	relieff_filter
pda.2.17	pda	none	Boruta filter	15	0.572939	0.661538	0.599894	12	boruta_filter
pda.2.21	pda	none	Boruta filter	15	0.598309	0.615385	0.542812	12	boruta_filter
pda.2.31	pda	none	Boruta filter	15	0.447146	0.569231	0.47463	15	boruta_filter
pda.2.41	pda	none	Boruta filter	15	0.527484	0.584615	0.497357	12	boruta_filter
pda.2.51	pda	none	Boruta filter	15	0.552854	0.6	0.575581	15	boruta_filter
pda.2.61	pda	none	Boruta filter	15	0.505285	0.538462	0.506871	17	boruta_filter
pda.2.71	pda	none	Boruta filter	15	0.62685	0.707692	0.645877	23	boruta_filter
pda.2.81	pda	none	Boruta filter	15	0.621564	0.630769	0.576638	14	boruta_filter
pda.2.91	pda	none	Boruta filter	15	0.4926	0.584615	0.530655	14	boruta_filter
pda.2.101	pda	none	Boruta filter	15	0.505285	0.646154	0.577167	12	boruta_filter
pda.2.111	pda	none	Boruta filter	15	0.461945	0.553846	0.485201	11	boruta_filter
pda.2.121	pda	none	Boruta filter	15	0.542283	0.646154	0.543869	10	boruta_filter
pda.2.131	pda	none	Boruta filter	15	0.5	0.6	0.520085	12	boruta_filter
pda.2.141	pda	none	Boruta filter	15	0.616279	0.630769	0.565539	10	boruta_filter
pda.2.151	pda	none	Boruta filter	15	0.5	0.553846	0.474101	16	boruta_filter
pda.2.161	pda	none	Boruta filter	15	0.600423	0.646154	0.610465	18	boruta_filter
svmPoly.1.17	svmPoly	none	ReliefF filter	15	0.578224	0.646154	0.566068	15	relieff_filter
svmPoly.1.21	svmPoly	none	ReliefF filter	15	0.505285	0.630769	0.54334	15	relieff_filter
svmPoly.1.31	svmPoly	none	ReliefF filter	15	0.554968	0.661538	0.577696	15	relieff_filter
svmPoly.1.41	svmPoly	none	ReliefF filter	15	0.539112	0.676923	0.556025	15	relieff_filter
svmPoly.1.51	svmPoly	none	ReliefF filter	15	0.567653	0.661538	0.566596	15	relieff_filter
svmPoly.1.61	svmPoly	none	ReliefF filter	15	0.48203	0.615385	0.553911	15	relieff_filter
svmPoly.1.71	svmPoly	none	ReliefF filter	15	0.56871	0.615385	0.531712	15	relieff_filter
svmPoly.1.81	svmPoly	none	ReliefF filter	15	0.572939	0.646154	0.554968	15	relieff_filter
svmPoly.1.91	svmPoly	none	ReliefF filter	15	0.520085	0.630769	0.510042	15	relieff_filter
svmPoly.1.101	svmPoly	none	ReliefF filter	15	0.510571	0.6	0.520085	15	relieff_filter
svmPoly.1.111	svmPoly	none	ReliefF filter	15	0.501057	0.6	0.497886	15	relieff_filter
svmPoly.1.121	svmPoly	none	ReliefF filter	15	0.364693	0.584615	0.464059	15	relieff_filter
svmPoly.1.131	svmPoly	none	ReliefF filter	15	0.552854	0.661538	0.577696	15	relieff_filter
svmPoly.1.141	svmPoly	none	ReliefF filter	15	0.377378	0.6	0.497886	15	relieff_filter
svmPoly.1.151	svmPoly	none	ReliefF filter	15	0.585624	0.676923	0.600423	15	relieff_filter
svmPoly.1.161	svmPoly	none	ReliefF filter	15	0.498943	0.630769	0.532241	15	relieff_filter
svmPoly.2.17	svmPoly	none	Boruta filter	15	0.552854	0.630769	0.598837	13	boruta_filter
svmPoly.2.21	svmPoly	none	Boruta filter	15	0.572939	0.584615	0.497357	15	boruta_filter
svmPoly.2.31	svmPoly	none	Boruta filter	15	0.487315	0.538462	0.495772	19	boruta_filter
svmPoly.2.41	svmPoly	none	Boruta filter	15	0.61945	0.723077	0.635307	10	boruta_filter
svmPoly.2.51	svmPoly	none	Boruta filter	15	0.561311	0.584615	0.486258	14	boruta_filter
svmPoly.2.61	svmPoly	none	Boruta filter	15	0.542283	0.615385	0.531712	14	boruta_filter
svmPoly.2.71	svmPoly	none	Boruta filter	15	0.573996	0.6	0.497886	16	boruta_filter
svmPoly.2.81	svmPoly	none	Boruta filter	15	0.554968	0.661538	0.588795	11	boruta_filter
svmPoly.2.91	svmPoly	none	Boruta filter	15	0.563425	0.646154	0.554968	11	boruta_filter
svmPoly.2.101	svmPoly	none	Boruta filter	15	0.494715	0.569231	0.507928	11	boruta_filter
svmPoly.2.111	svmPoly	none	Boruta filter	15	0.529598	0.630769	0.521142	14	boruta_filter
svmPoly.2.121	svmPoly	none	Boruta filter	15	0.61945	0.676923	0.589323	11	boruta_filter
svmPoly.2.131	svmPoly	none	Boruta filter	15	0.551797	0.584615	0.519556	18	boruta_filter
svmPoly.2.141	svmPoly	none	Boruta filter	15	0.612051	0.661538	0.622093	14	boruta_filter
svmPoly.2.151	svmPoly	none	Boruta filter	15	0.557082	0.661538	0.566596	17	boruta_filter
svmPoly.2.161	svmPoly	none	Boruta filter	15	0.485201	0.676923	0.600423	13	boruta_filter
gbm.1.17	gbm	none	ReliefF filter	15	0.640592	0.676923	0.600423	15	relieff_filter
gbm.1.21	gbm	none	ReliefF filter	15	0.47463	0.553846	0.463002	15	relieff_filter
gbm.1.31	gbm	none	ReliefF filter	15	0.69556	0.692308	0.600951	15	relieff_filter
gbm.1.41	gbm	none	ReliefF filter	15	0.562368	0.615385	0.57611	15	relieff_filter
gbm.1.51	gbm	none	ReliefF filter	15	0.471459	0.507692	0.428118	15	relieff_filter
gbm.1.61	gbm	none	ReliefF filter	15	0.448203	0.569231	0.485729	15	relieff_filter
gbm.1.71	gbm	none	ReliefF filter	15	0.350951	0.492308	0.405391	15	relieff_filter
gbm.1.81	gbm	none	ReliefF filter	15	0.470402	0.569231	0.485729	15	relieff_filter
gbm.1.91	gbm	none	ReliefF filter	15	0.544397	0.661538	0.566596	15	relieff_filter
gbm.1.101	gbm	none	ReliefF filter	15	0.502114	0.584615	0.508457	15	relieff_filter
gbm.1.111	gbm	none	ReliefF filter	15	0.480444	0.523077	0.417548	15	relieff_filter
gbm.1.121	gbm	none	ReliefF filter	15	0.546512	0.630769	0.532241	15	relieff_filter
gbm.1.131	gbm	none	ReliefF filter	15	0.442389	0.569231	0.507928	15	relieff_filter
gbm.1.141	gbm	none	ReliefF filter	15	0.524313	0.630769	0.55444	15	relieff_filter
gbm.1.151	gbm	none	ReliefF filter	15	0.522199	0.615385	0.509514	15	relieff_filter
gbm.1.161	gbm	none	ReliefF filter	15	0.53277	0.661538	0.577696	15	relieff_filter
gbm.2.17	gbm	none	Boruta filter	15	0.598837	0.646154	0.610465	11	boruta_filter
gbm.2.21	gbm	none	Boruta filter	15	0.542283	0.6	0.520085	12	boruta_filter
gbm.2.31	gbm	none	Boruta filter	15	0.528541	0.584615	0.486258	18	boruta_filter
gbm.2.41	gbm	none	Boruta filter	15	0.649577	0.738462	0.646934	13	boruta_filter
gbm.2.51	gbm	none	Boruta filter	15	0.527484	0.646154	0.554968	14	boruta_filter
gbm.2.61	gbm	none	Boruta filter	15	0.520085	0.569231	0.485729	11	boruta_filter
gbm.2.71	gbm	none	Boruta filter	15	0.568182	0.707692	0.590381	11	boruta_filter
gbm.2.81	gbm	none	Boruta filter	15	0.595666	0.584615	0.486258	11	boruta_filter
gbm.2.91	gbm	none	Boruta filter	15	0.523784	0.615385	0.520613	15	boruta_filter
gbm.2.101	gbm	none	Boruta filter	15	0.573996	0.646154	0.566068	13	boruta_filter
gbm.2.111	gbm	none	Boruta filter	15	0.584567	0.615385	0.553911	15	boruta_filter
gbm.2.121	gbm	none	Boruta filter	15	0.539112	0.661538	0.599894	12	boruta_filter
gbm.2.131	gbm	none	Boruta filter	15	0.426004	0.6	0.508985	18	boruta_filter
gbm.2.141	gbm	none	Boruta filter	15	0.710359	0.646154	0.588266	14	boruta_filter
gbm.2.151	gbm	none	Boruta filter	15	0.519027	0.569231	0.530127	16	boruta_filter
gbm.2.161	gbm	none	Boruta filter	15	0.506342	0.584615	0.519556	11	boruta_filter
rf.1.17	rf	none	ReliefF filter	15	0.617336	0.692308	0.578753	15	relieff_filter
rf.1.21	rf	none	ReliefF filter	15	0.542283	0.676923	0.578224	15	relieff_filter
rf.1.31	rf	none	ReliefF filter	15	0.569767	0.676923	0.589323	15	relieff_filter
rf.1.41	rf	none	ReliefF filter	15	0.553911	0.692308	0.589852	15	relieff_filter
rf.1.51	rf	none	ReliefF filter	15	0.492072	0.646154	0.543869	15	relieff_filter
rf.1.61	rf	none	ReliefF filter	15	0.535941	0.661538	0.577696	15	relieff_filter
rf.1.71	rf	none	ReliefF filter	15	0.528541	0.615385	0.498414	15	relieff_filter
rf.1.81	rf	none	ReliefF filter	15	0.522727	0.661538	0.555497	15	relieff_filter
rf.1.91	rf	none	ReliefF filter	15	0.513214	0.676923	0.578224	15	relieff_filter
rf.1.101	rf	none	ReliefF filter	15	0.556554	0.569231	0.485729	15	relieff_filter
rf.1.111	rf	none	ReliefF filter	15	0.512156	0.630769	0.521142	15	relieff_filter
rf.1.121	rf	none	ReliefF filter	15	0.527484	0.630769	0.521142	15	relieff_filter
rf.1.131	rf	none	ReliefF filter	15	0.455074	0.630769	0.54334	15	relieff_filter
rf.1.141	rf	none	ReliefF filter	15	0.481501	0.615385	0.542812	15	relieff_filter
rf.1.151	rf	none	ReliefF filter	15	0.57241	0.676923	0.578224	15	relieff_filter
rf.1.161	rf	none	ReliefF filter	15	0.57241	0.661538	0.555497	15	relieff_filter
rf.2.17	rf	none	Boruta filter	15	0.59778	0.630769	0.587738	15	boruta_filter
rf.2.21	rf	none	Boruta filter	15	0.586152	0.646154	0.577167	18	boruta_filter
rf.2.31	rf	none	Boruta filter	15	0.522199	0.584615	0.497357	15	boruta_filter
rf.2.41	rf	none	Boruta filter	15	0.665433	0.692308	0.645349	7	boruta_filter
rf.2.51	rf	none	Boruta filter	15	0.556554	0.615385	0.531712	24	boruta_filter
rf.2.61	rf	none	Boruta filter	15	0.531184	0.661538	0.588795	24	boruta_filter
rf.2.71	rf	none	Boruta filter	15	0.57981	0.630769	0.565539	14	boruta_filter
rf.2.81	rf	none	Boruta filter	15	0.636364	0.661538	0.610994	14	boruta_filter
rf.2.91	rf	none	Boruta filter	15	0.617865	0.676923	0.578224	11	boruta_filter
rf.2.101	rf	none	Boruta filter	15	0.602537	0.615385	0.57611	14	boruta_filter
rf.2.111	rf	none	Boruta filter	15	0.562896	0.553846	0.474101	12	boruta_filter
rf.2.121	rf	none	Boruta filter	15	0.650634	0.630769	0.55444	17	boruta_filter
rf.2.131	rf	none	Boruta filter	15	0.582452	0.630769	0.54334	11	boruta_filter
rf.2.141	rf	none	Boruta filter	15	0.576638	0.6	0.542283	15	boruta_filter
rf.2.151	rf	none	Boruta filter	15	0.595137	0.661538	0.599894	13	boruta_filter
rf.2.161	rf	none	Boruta filter	15	0.630021	0.661538	0.599894	15	boruta_filter

## Sheet: R4RA_Tocilizumab_15feat_CI_sd
model	filter	mean_AUC	median_AUC	CI_lower	CI_upper	sd_AUC	n_repeats
gbm	multiDEGGs filter	0.580669	0.587738	0.505814	0.657175	0.0472836	16
gbm	RF filter	0.62533	0.62315	0.556025	0.682611	0.0401245	16
gbm	Boruta filter	0.557115	0.540698	0.456131	0.687566	0.0644775	16
gbm	Wilcoxon filter	0.549617	0.551533	0.472648	0.63491	0.0497716	16
gbm	ReliefF filter	0.513081	0.512156	0.38524	0.674947	0.0801634	16
gbm	PLS filter	0.452629	0.440803	0.393103	0.52973	0.0459982	16
gbm	t-test filter	0.425377	0.440275	0.324987	0.484804	0.0514703	16
gbm	Elastic Net filter	0.453422	0.455603	0.383985	0.511232	0.0395721	16
glmnet	multiDEGGs filter	0.586681	0.592759	0.490024	0.670256	0.0578425	16
glmnet	RF filter	0.506871	0.513742	0.434857	0.569107	0.0433051	16
glmnet	Boruta filter	0.532065	0.523256	0.449207	0.64371	0.062712	16
glmnet	Wilcoxon filter	0.476744	0.488372	0.385967	0.529202	0.0476071	16
glmnet	ReliefF filter	0.469642	0.475159	0.366279	0.580074	0.0625384	16
glmnet	PLS filter	0.421313	0.421247	0.34778	0.524181	0.05332	16
glmnet	t-test filter	0.459038	0.475159	0.364826	0.551136	0.0573565	16
glmnet	Elastic Net filter	0.41649	0.396406	0.35769	0.518235	0.0527568	16
pda	multiDEGGs filter	0.603462	0.604123	0.494318	0.656316	0.0494354	16
pda	RF filter	0.499934	0.498414	0.418869	0.612579	0.0553915	16
pda	Boruta filter	0.541953	0.534884	0.452696	0.624868	0.0583023	16
pda	Wilcoxon filter	0.457188	0.475159	0.364297	0.533034	0.0547197	16
pda	ReliefF filter	0.492006	0.479915	0.407902	0.58047	0.0563786	16
pda	PLS filter	0.413187	0.413319	0.344873	0.51731	0.0511215	16
pda	t-test filter	0.440407	0.436575	0.33047	0.520877	0.0542725	16
pda	Elastic Net filter	0.408496	0.40777	0.351216	0.508457	0.0457229	16
pls	multiDEGGs filter	0.588795	0.595137	0.524049	0.656316	0.0399143	16
pls	RF filter	0.536734	0.530655	0.469741	0.60954	0.0410506	16
pls	Boruta filter	0.525502	0.538055	0.426268	0.616015	0.0617887	16
pls	Wilcoxon filter	0.479387	0.47463	0.413716	0.546644	0.0426936	16
pls	ReliefF filter	0.507994	0.531184	0.401031	0.609012	0.0636769	16
pls	PLS filter	0.425079	0.409091	0.362711	0.538716	0.0562409	16
pls	t-test filter	0.432413	0.434989	0.348177	0.491808	0.04518	16
pls	Elastic Net filter	0.409421	0.414905	0.337341	0.50806	0.0509885	16
rf	multiDEGGs filter	0.624736	0.642706	0.529929	0.678713	0.0486189	16
rf	RF filter	0.575912	0.577696	0.506012	0.638478	0.0382687	16
rf	Boruta filter	0.593354	0.590645	0.525568	0.659884	0.0401848	16
rf	Wilcoxon filter	0.542581	0.540169	0.477273	0.618459	0.0389847	16
rf	ReliefF filter	0.534586	0.532241	0.464984	0.600489	0.0399991	16
rf	PLS filter	0.472582	0.476216	0.40995	0.553383	0.0410655	16
rf	t-test filter	0.452663	0.46908	0.385571	0.499405	0.0398236	16
rf	Elastic Net filter	0.467363	0.463266	0.433272	0.514271	0.0261326	16
svmPoly	multiDEGGs filter	0.572278	0.578224	0.457056	0.637685	0.0552088	16
svmPoly	RF filter	0.534355	0.533827	0.463663	0.642574	0.0525715	16
svmPoly	Boruta filter	0.554902	0.556025	0.485994	0.61945	0.0418485	16
svmPoly	Wilcoxon filter	0.513346	0.508457	0.464059	0.587738	0.0388874	16
svmPoly	ReliefF filter	0.517508	0.529598	0.36945	0.582849	0.0656867	16
svmPoly	PLS filter	0.424749	0.423362	0.344741	0.517442	0.0529136	16
svmPoly	t-test filter	0.456792	0.467759	0.372622	0.507267	0.0465322	16
svmPoly	Elastic Net filter	0.411535	0.39852	0.346062	0.483879	0.0497237	16
xgbLinear	multiDEGGs filter	0.592792	0.589588	0.536734	0.665698	0.0420576	16
xgbLinear	RF filter	0.605939	0.602008	0.53528	0.676401	0.045621	16
xgbLinear	Wilcoxon filter	0.562203	0.561047	0.482426	0.659752	0.0565622	16
xgbLinear	PLS filter	0.485135	0.474101	0.399049	0.56805	0.0466419	16
xgbLinear	t-test filter	0.444305	0.441596	0.370375	0.517376	0.051899	16
xgbLinear	Elastic Net filter	0.452762	0.446089	0.397463	0.512949	0.038394	16
xgbTree	multiDEGGs filter	0.591305	0.585624	0.517838	0.681686	0.0535634	16
xgbTree	RF filter	0.60475	0.600423	0.522727	0.67574	0.0472861	16
xgbTree	Wilcoxon filter	0.565011	0.563161	0.471591	0.651559	0.0532791	16
xgbTree	PLS filter	0.495111	0.501586	0.398124	0.583377	0.0574115	16
xgbTree	t-test filter	0.458642	0.456131	0.359012	0.555893	0.0578816	16
xgbTree	Elastic Net filter	0.468882	0.473573	0.402881	0.526823	0.0418529	16

## Sheet: STRAP_Rituximab_25feat
	model	balance	filter	nfilter	AUC	Accuracy	Balanced.accuracy	nvar	color
glmnet.1.1	glmnet	none	multiDEGGs filter	25	0.7	0.805556	0.483333	4	multiDEGGs filter
glmnet.1.2	glmnet	none	multiDEGGs filter	25	0.730556	0.819444	0.525	4	multiDEGGs filter
glmnet.1.3	glmnet	none	multiDEGGs filter	25	0.763889	0.805556	0.483333	4	multiDEGGs filter
glmnet.1.4	glmnet	none	multiDEGGs filter	25	0.693056	0.833333	0.5	2	multiDEGGs filter
glmnet.1.5	glmnet	none	multiDEGGs filter	25	0.673611	0.819444	0.491667	4	multiDEGGs filter
glmnet.1.6	glmnet	none	multiDEGGs filter	25	0.638889	0.805556	0.483333	4	multiDEGGs filter
glmnet.1.7	glmnet	none	multiDEGGs filter	25	0.706944	0.847222	0.541667	5	multiDEGGs filter
glmnet.1.8	glmnet	none	multiDEGGs filter	25	0.65	0.791667	0.508333	4	multiDEGGs filter
glmnet.1.9	glmnet	none	multiDEGGs filter	25	0.6625	0.805556	0.516667	4	multiDEGGs filter
glmnet.1.10	glmnet	none	multiDEGGs filter	25	0.671528	0.819444	0.491667	2	multiDEGGs filter
glmnet.1.11	glmnet	none	multiDEGGs filter	25	0.736806	0.805556	0.516667	2	multiDEGGs filter
glmnet.1.12	glmnet	none	multiDEGGs filter	25	0.568056	0.819444	0.525	4	multiDEGGs filter
glmnet.1.13	glmnet	none	multiDEGGs filter	25	0.657639	0.833333	0.5	2	multiDEGGs filter
glmnet.1.14	glmnet	none	multiDEGGs filter	25	0.594444	0.833333	0.533333	6	multiDEGGs filter
glmnet.1.15	glmnet	none	multiDEGGs filter	25	0.718056	0.847222	0.541667	4	multiDEGGs filter
glmnet.1.16	glmnet	none	multiDEGGs filter	25	0.659722	0.833333	0.533333	4	multiDEGGs filter
glmnet.2.1	glmnet	none	t-test filter	25	0.643056	0.819444	0.625	16	t-test filter
glmnet.2.2	glmnet	none	t-test filter	25	0.547222	0.791667	0.508333	16	t-test filter
glmnet.2.3	glmnet	none	t-test filter	25	0.602778	0.805556	0.516667	17	t-test filter
glmnet.2.4	glmnet	none	t-test filter	25	0.579167	0.819444	0.558333	15	t-test filter
glmnet.2.5	glmnet	none	t-test filter	25	0.665278	0.791667	0.575	18	t-test filter
glmnet.2.6	glmnet	none	t-test filter	25	0.731944	0.805556	0.55	17	t-test filter
glmnet.2.7	glmnet	none	t-test filter	25	0.679167	0.833333	0.6	16	t-test filter
glmnet.2.8	glmnet	none	t-test filter	25	0.708333	0.847222	0.575	16	t-test filter
glmnet.2.9	glmnet	none	t-test filter	25	0.638889	0.763889	0.525	16	t-test filter
glmnet.2.10	glmnet	none	t-test filter	25	0.693056	0.791667	0.575	16	t-test filter
glmnet.2.11	glmnet	none	t-test filter	25	0.652778	0.777778	0.566667	18	t-test filter
glmnet.2.12	glmnet	none	t-test filter	25	0.6875	0.819444	0.625	18	t-test filter
glmnet.2.13	glmnet	none	t-test filter	25	0.752778	0.819444	0.625	16	t-test filter
glmnet.2.14	glmnet	none	t-test filter	25	0.648611	0.847222	0.641667	15	t-test filter
glmnet.2.15	glmnet	none	t-test filter	25	0.658333	0.805556	0.55	15	t-test filter
glmnet.2.16	glmnet	none	t-test filter	25	0.676389	0.763889	0.558333	17	t-test filter
glmnet.3.1	glmnet	none	Wilcoxon filter	25	0.563889	0.791667	0.508333	11	wilcoxon filter
glmnet.3.2	glmnet	none	Wilcoxon filter	25	0.598611	0.777778	0.566667	11	wilcoxon filter
glmnet.3.3	glmnet	none	Wilcoxon filter	25	0.6	0.763889	0.458333	10	wilcoxon filter
glmnet.3.4	glmnet	none	Wilcoxon filter	25	0.561111	0.777778	0.5	12	wilcoxon filter
glmnet.3.5	glmnet	none	Wilcoxon filter	25	0.609722	0.805556	0.583333	9	wilcoxon filter
glmnet.3.6	glmnet	none	Wilcoxon filter	25	0.541667	0.791667	0.508333	10	wilcoxon filter
glmnet.3.7	glmnet	none	Wilcoxon filter	25	0.569444	0.791667	0.575	12	wilcoxon filter
glmnet.3.8	glmnet	none	Wilcoxon filter	25	0.658333	0.791667	0.541667	12	wilcoxon filter
glmnet.3.9	glmnet	none	Wilcoxon filter	25	0.626389	0.819444	0.558333	10	wilcoxon filter
glmnet.3.10	glmnet	none	Wilcoxon filter	25	0.595833	0.763889	0.491667	11	wilcoxon filter
glmnet.3.11	glmnet	none	Wilcoxon filter	25	0.645833	0.805556	0.583333	10	wilcoxon filter
glmnet.3.12	glmnet	none	Wilcoxon filter	25	0.513889	0.763889	0.525	12	wilcoxon filter
glmnet.3.13	glmnet	none	Wilcoxon filter	25	0.573611	0.777778	0.533333	12	wilcoxon filter
glmnet.3.14	glmnet	none	Wilcoxon filter	25	0.620833	0.791667	0.541667	10	wilcoxon filter
glmnet.3.15	glmnet	none	Wilcoxon filter	25	0.559722	0.763889	0.525	11	wilcoxon filter
glmnet.3.16	glmnet	none	Wilcoxon filter	25	0.5	0.708333	0.458333	12	wilcoxon filter
glmnet.4.1	glmnet	none	RF filter	25	0.695833	0.847222	0.608333	15	rf filter
glmnet.4.2	glmnet	none	RF filter	25	0.605556	0.819444	0.558333	12	rf filter
glmnet.4.3	glmnet	none	RF filter	25	0.579167	0.791667	0.541667	15	rf filter
glmnet.4.4	glmnet	none	RF filter	25	0.604167	0.805556	0.55	14	rf filter
glmnet.4.5	glmnet	none	RF filter	25	0.668056	0.791667	0.541667	14	rf filter
glmnet.4.6	glmnet	none	RF filter	25	0.683333	0.791667	0.541667	15	rf filter
glmnet.4.7	glmnet	none	RF filter	25	0.705556	0.791667	0.541667	14	rf filter
glmnet.4.8	glmnet	none	RF filter	25	0.694444	0.791667	0.575	14	rf filter
glmnet.4.9	glmnet	none	RF filter	25	0.618056	0.847222	0.575	15	rf filter
glmnet.4.10	glmnet	none	RF filter	25	0.733333	0.847222	0.608333	14	rf filter
glmnet.4.11	glmnet	none	RF filter	25	0.584722	0.777778	0.533333	14	rf filter
glmnet.4.12	glmnet	none	RF filter	25	0.668056	0.791667	0.541667	13	rf filter
glmnet.4.13	glmnet	none	RF filter	25	0.677778	0.805556	0.516667	14	rf filter
glmnet.4.14	glmnet	none	RF filter	25	0.655556	0.791667	0.541667	14	rf filter
glmnet.4.15	glmnet	none	RF filter	25	0.705556	0.819444	0.625	14	rf filter
glmnet.4.16	glmnet	none	RF filter	25	0.654167	0.805556	0.583333	15	rf filter
glmnet.5.1	glmnet	none	Elastic Net filter	25	0.563889	0.763889	0.458333	25	glmnet filter
glmnet.5.2	glmnet	none	Elastic Net filter	25	0.680556	0.777778	0.566667	25	glmnet filter
glmnet.5.3	glmnet	none	Elastic Net filter	25	0.645833	0.777778	0.5	25	glmnet filter
glmnet.5.4	glmnet	none	Elastic Net filter	25	0.605556	0.777778	0.533333	25	glmnet filter
glmnet.5.5	glmnet	none	Elastic Net filter	25	0.659722	0.833333	0.6	25	glmnet filter
glmnet.5.6	glmnet	none	Elastic Net filter	25	0.652778	0.763889	0.491667	25	glmnet filter
glmnet.5.7	glmnet	none	Elastic Net filter	25	0.5625	0.791667	0.541667	25	glmnet filter
glmnet.5.8	glmnet	none	Elastic Net filter	25	0.623611	0.763889	0.491667	25	glmnet filter
glmnet.5.9	glmnet	none	Elastic Net filter	25	0.623611	0.791667	0.508333	25	glmnet filter
glmnet.5.10	glmnet	none	Elastic Net filter	25	0.630556	0.722222	0.433333	25	glmnet filter
glmnet.5.11	glmnet	none	Elastic Net filter	25	0.655556	0.763889	0.491667	25	glmnet filter
glmnet.5.12	glmnet	none	Elastic Net filter	25	0.570833	0.75	0.483333	25	glmnet filter
glmnet.5.13	glmnet	none	Elastic Net filter	25	0.619444	0.736111	0.508333	25	glmnet filter
glmnet.5.14	glmnet	none	Elastic Net filter	25	0.601389	0.805556	0.55	25	glmnet filter
glmnet.5.15	glmnet	none	Elastic Net filter	25	0.602778	0.777778	0.566667	24	glmnet filter
glmnet.5.16	glmnet	none	Elastic Net filter	25	0.590278	0.736111	0.441667	24	glmnet filter
glmnet.6.1	glmnet	none	PLS filter	25	0.526389	0.791667	0.541667	20	pls filter
glmnet.6.2	glmnet	none	PLS filter	25	0.504167	0.736111	0.508333	18	pls filter
glmnet.6.3	glmnet	none	PLS filter	25	0.481944	0.763889	0.491667	20	pls filter
glmnet.6.4	glmnet	none	PLS filter	25	0.531944	0.763889	0.491667	19	pls filter
glmnet.6.5	glmnet	none	PLS filter	25	0.588889	0.805556	0.583333	20	pls filter
glmnet.6.6	glmnet	none	PLS filter	25	0.568056	0.777778	0.533333	20	pls filter
glmnet.6.7	glmnet	none	PLS filter	25	0.433333	0.75	0.483333	20	pls filter
glmnet.6.8	glmnet	none	PLS filter	25	0.523611	0.75	0.45	20	pls filter
glmnet.6.9	glmnet	none	PLS filter	25	0.447222	0.777778	0.5	20	pls filter
glmnet.6.10	glmnet	none	PLS filter	25	0.455556	0.75	0.45	20	pls filter
glmnet.6.11	glmnet	none	PLS filter	25	0.5625	0.75	0.45	20	pls filter
glmnet.6.12	glmnet	none	PLS filter	25	0.445833	0.722222	0.433333	20	pls filter
glmnet.6.13	glmnet	none	PLS filter	25	0.443056	0.805556	0.516667	20	pls filter
glmnet.6.14	glmnet	none	PLS filter	25	0.529167	0.777778	0.533333	20	pls filter
glmnet.6.15	glmnet	none	PLS filter	25	0.463889	0.763889	0.525	20	pls filter
glmnet.6.16	glmnet	none	PLS filter	25	0.454167	0.763889	0.491667	18	pls filter
pls.1.1	pls	none	multiDEGGs filter	25	0.776389	0.791667	0.475	10	multiDEGGs filter
pls.1.2	pls	none	multiDEGGs filter	25	0.666667	0.833333	0.6	14	multiDEGGs filter
pls.1.3	pls	none	multiDEGGs filter	25	0.741667	0.805556	0.55	16	multiDEGGs filter
pls.1.4	pls	none	multiDEGGs filter	25	0.677778	0.833333	0.533333	14	multiDEGGs filter
pls.1.5	pls	none	multiDEGGs filter	25	0.640278	0.805556	0.483333	13	multiDEGGs filter
pls.1.6	pls	none	multiDEGGs filter	25	0.722222	0.791667	0.475	14	multiDEGGs filter
pls.1.7	pls	none	multiDEGGs filter	25	0.715278	0.805556	0.516667	9	multiDEGGs filter
pls.1.8	pls	none	multiDEGGs filter	25	0.709722	0.833333	0.566667	16	multiDEGGs filter
pls.1.9	pls	none	multiDEGGs filter	25	0.659722	0.833333	0.566667	16	multiDEGGs filter
pls.1.10	pls	none	multiDEGGs filter	25	0.7875	0.819444	0.558333	22	multiDEGGs filter
pls.1.11	pls	none	multiDEGGs filter	25	0.804167	0.847222	0.575	10	multiDEGGs filter
pls.1.12	pls	none	multiDEGGs filter	25	0.675	0.791667	0.475	14	multiDEGGs filter
pls.1.13	pls	none	multiDEGGs filter	25	0.695833	0.875	0.625	16	multiDEGGs filter
pls.1.14	pls	none	multiDEGGs filter	25	0.602778	0.819444	0.558333	14	multiDEGGs filter
pls.1.15	pls	none	multiDEGGs filter	25	0.7375	0.833333	0.566667	10	multiDEGGs filter
pls.1.16	pls	none	multiDEGGs filter	25	0.736111	0.861111	0.616667	8	multiDEGGs filter
pls.2.1	pls	none	t-test filter	25	0.616667	0.819444	0.591667	25	t-test filter
pls.2.2	pls	none	t-test filter	25	0.5625	0.805556	0.516667	25	t-test filter
pls.2.3	pls	none	t-test filter	25	0.620833	0.847222	0.541667	25	t-test filter
pls.2.4	pls	none	t-test filter	25	0.559722	0.791667	0.575	25	t-test filter
pls.2.5	pls	none	t-test filter	25	0.679167	0.847222	0.641667	25	t-test filter
pls.2.6	pls	none	t-test filter	25	0.643056	0.805556	0.516667	25	t-test filter
pls.2.7	pls	none	t-test filter	25	0.636111	0.805556	0.583333	25	t-test filter
pls.2.8	pls	none	t-test filter	25	0.643056	0.847222	0.575	25	t-test filter
pls.2.9	pls	none	t-test filter	25	0.675	0.833333	0.566667	25	t-test filter
pls.2.10	pls	none	t-test filter	25	0.693056	0.819444	0.591667	25	t-test filter
pls.2.11	pls	none	t-test filter	25	0.6375	0.819444	0.558333	25	t-test filter
pls.2.12	pls	none	t-test filter	25	0.6625	0.847222	0.608333	25	t-test filter
pls.2.13	pls	none	t-test filter	25	0.629167	0.847222	0.608333	25	t-test filter
pls.2.14	pls	none	t-test filter	25	0.663889	0.861111	0.65	25	t-test filter
pls.2.15	pls	none	t-test filter	25	0.601389	0.805556	0.516667	25	t-test filter
pls.2.16	pls	none	t-test filter	25	0.622222	0.819444	0.558333	25	t-test filter
pls.3.1	pls	none	Wilcoxon filter	25	0.480556	0.75	0.483333	25	wilcoxon filter
pls.3.2	pls	none	Wilcoxon filter	25	0.529167	0.763889	0.558333	25	wilcoxon filter
pls.3.3	pls	none	Wilcoxon filter	25	0.527778	0.791667	0.508333	25	wilcoxon filter
pls.3.4	pls	none	Wilcoxon filter	25	0.519444	0.736111	0.441667	25	wilcoxon filter
pls.3.5	pls	none	Wilcoxon filter	25	0.544444	0.805556	0.583333	25	wilcoxon filter
pls.3.6	pls	none	Wilcoxon filter	25	0.479167	0.763889	0.491667	25	wilcoxon filter
pls.3.7	pls	none	Wilcoxon filter	25	0.556944	0.805556	0.583333	25	wilcoxon filter
pls.3.8	pls	none	Wilcoxon filter	25	0.565278	0.805556	0.55	25	wilcoxon filter
pls.3.9	pls	none	Wilcoxon filter	25	0.498611	0.833333	0.6	25	wilcoxon filter
pls.3.10	pls	none	Wilcoxon filter	25	0.5125	0.791667	0.475	25	wilcoxon filter
pls.3.11	pls	none	Wilcoxon filter	25	0.513889	0.777778	0.466667	25	wilcoxon filter
pls.3.12	pls	none	Wilcoxon filter	25	0.445833	0.722222	0.466667	25	wilcoxon filter
pls.3.13	pls	none	Wilcoxon filter	25	0.388889	0.791667	0.508333	25	wilcoxon filter
pls.3.14	pls	none	Wilcoxon filter	25	0.441667	0.763889	0.458333	25	wilcoxon filter
pls.3.15	pls	none	Wilcoxon filter	25	0.393056	0.763889	0.525	25	wilcoxon filter
pls.3.16	pls	none	Wilcoxon filter	25	0.497222	0.763889	0.491667	25	wilcoxon filter
pls.4.1	pls	none	RF filter	25	0.673611	0.819444	0.558333	25	rf filter
pls.4.2	pls	none	RF filter	25	0.586111	0.805556	0.55	25	rf filter
pls.4.3	pls	none	RF filter	25	0.629167	0.819444	0.558333	25	rf filter
pls.4.4	pls	none	RF filter	25	0.648611	0.833333	0.6	25	rf filter
pls.4.5	pls	none	RF filter	25	0.731944	0.819444	0.558333	25	rf filter
pls.4.6	pls	none	RF filter	25	0.695833	0.763889	0.491667	25	rf filter
pls.4.7	pls	none	RF filter	25	0.591667	0.791667	0.541667	25	rf filter
pls.4.8	pls	none	RF filter	25	0.663889	0.777778	0.533333	25	rf filter
pls.4.9	pls	none	RF filter	25	0.638889	0.791667	0.575	25	rf filter
pls.4.10	pls	none	RF filter	25	0.6	0.819444	0.491667	25	rf filter
pls.4.11	pls	none	RF filter	25	0.697222	0.805556	0.583333	25	rf filter
pls.4.12	pls	none	RF filter	25	0.631944	0.763889	0.525	25	rf filter
pls.4.13	pls	none	RF filter	25	0.643056	0.847222	0.608333	25	rf filter
pls.4.14	pls	none	RF filter	25	0.772222	0.833333	0.6	25	rf filter
pls.4.15	pls	none	RF filter	25	0.659722	0.847222	0.608333	25	rf filter
pls.4.16	pls	none	RF filter	25	0.747222	0.805556	0.583333	25	rf filter
pls.5.1	pls	none	Elastic Net filter	25	0.575	0.763889	0.491667	25	glmnet filter
pls.5.2	pls	none	Elastic Net filter	25	0.693056	0.763889	0.558333	25	glmnet filter
pls.5.3	pls	none	Elastic Net filter	25	0.633333	0.75	0.483333	25	glmnet filter
pls.5.4	pls	none	Elastic Net filter	25	0.623611	0.791667	0.541667	25	glmnet filter
pls.5.5	pls	none	Elastic Net filter	25	0.731944	0.805556	0.616667	25	glmnet filter
pls.5.6	pls	none	Elastic Net filter	25	0.659722	0.777778	0.5	25	glmnet filter
pls.5.7	pls	none	Elastic Net filter	25	0.566667	0.736111	0.475	25	glmnet filter
pls.5.8	pls	none	Elastic Net filter	25	0.613889	0.75	0.516667	25	glmnet filter
pls.5.9	pls	none	Elastic Net filter	25	0.6625	0.777778	0.5	25	glmnet filter
pls.5.10	pls	none	Elastic Net filter	25	0.690278	0.777778	0.566667	25	glmnet filter
pls.5.11	pls	none	Elastic Net filter	25	0.661111	0.763889	0.525	25	glmnet filter
pls.5.12	pls	none	Elastic Net filter	25	0.552778	0.75	0.483333	25	glmnet filter
pls.5.13	pls	none	Elastic Net filter	25	0.6625	0.763889	0.525	25	glmnet filter
pls.5.14	pls	none	Elastic Net filter	25	0.604167	0.791667	0.575	25	glmnet filter
pls.5.15	pls	none	Elastic Net filter	25	0.691667	0.819444	0.591667	25	glmnet filter
pls.5.16	pls	none	Elastic Net filter	25	0.611111	0.722222	0.466667	25	glmnet filter
pls.6.1	pls	none	PLS filter	25	0.519444	0.763889	0.525	25	pls filter
pls.6.2	pls	none	PLS filter	25	0.516667	0.777778	0.533333	25	pls filter
pls.6.3	pls	none	PLS filter	25	0.490278	0.736111	0.475	25	pls filter
pls.6.4	pls	none	PLS filter	25	0.525	0.777778	0.5	25	pls filter
pls.6.5	pls	none	PLS filter	25	0.597222	0.777778	0.566667	25	pls filter
pls.6.6	pls	none	PLS filter	25	0.488889	0.722222	0.5	25	pls filter
pls.6.7	pls	none	PLS filter	25	0.504167	0.736111	0.508333	25	pls filter
pls.6.8	pls	none	PLS filter	25	0.569444	0.791667	0.508333	25	pls filter
pls.6.9	pls	none	PLS filter	25	0.461111	0.777778	0.533333	25	pls filter
pls.6.10	pls	none	PLS filter	25	0.556944	0.805556	0.55	25	pls filter
pls.6.11	pls	none	PLS filter	25	0.511111	0.708333	0.458333	25	pls filter
pls.6.12	pls	none	PLS filter	25	0.4	0.708333	0.458333	25	pls filter
pls.6.13	pls	none	PLS filter	25	0.518056	0.805556	0.516667	25	pls filter
pls.6.14	pls	none	PLS filter	25	0.551389	0.819444	0.558333	25	pls filter
pls.6.15	pls	none	PLS filter	25	0.511111	0.805556	0.55	25	pls filter
pls.6.16	pls	none	PLS filter	25	0.493056	0.75	0.516667	25	pls filter
pda.1.1	pda	none	multiDEGGs filter	25	0.775	0.805556	0.55	10	multiDEGGs filter
pda.1.2	pda	none	multiDEGGs filter	25	0.723611	0.875	0.691667	14	multiDEGGs filter
pda.1.3	pda	none	multiDEGGs filter	25	0.6875	0.791667	0.541667	16	multiDEGGs filter
pda.1.4	pda	none	multiDEGGs filter	25	0.709722	0.805556	0.583333	14	multiDEGGs filter
pda.1.5	pda	none	multiDEGGs filter	25	0.677778	0.819444	0.591667	13	multiDEGGs filter
pda.1.6	pda	none	multiDEGGs filter	25	0.731944	0.819444	0.625	14	multiDEGGs filter
pda.1.7	pda	none	multiDEGGs filter	25	0.691667	0.805556	0.583333	9	multiDEGGs filter
pda.1.8	pda	none	multiDEGGs filter	25	0.744444	0.833333	0.6	16	multiDEGGs filter
pda.1.9	pda	none	multiDEGGs filter	25	0.708333	0.819444	0.591667	16	multiDEGGs filter
pda.1.10	pda	none	multiDEGGs filter	25	0.798611	0.847222	0.675	22	multiDEGGs filter
pda.1.11	pda	none	multiDEGGs filter	25	0.811111	0.833333	0.633333	10	multiDEGGs filter
pda.1.12	pda	none	multiDEGGs filter	25	0.645833	0.833333	0.6	14	multiDEGGs filter
pda.1.13	pda	none	multiDEGGs filter	25	0.690278	0.847222	0.641667	16	multiDEGGs filter
pda.1.14	pda	none	multiDEGGs filter	25	0.6125	0.847222	0.675	14	multiDEGGs filter
pda.1.15	pda	none	multiDEGGs filter	25	0.798611	0.833333	0.633333	10	multiDEGGs filter
pda.1.16	pda	none	multiDEGGs filter	25	0.758333	0.861111	0.683333	8	multiDEGGs filter
pda.2.1	pda	none	t-test filter	25	0.558333	0.722222	0.533333	25	t-test filter
pda.2.2	pda	none	t-test filter	25	0.513889	0.708333	0.491667	25	t-test filter
pda.2.3	pda	none	t-test filter	25	0.541667	0.75	0.516667	25	t-test filter
pda.2.4	pda	none	t-test filter	25	0.618056	0.777778	0.633333	25	t-test filter
pda.2.5	pda	none	t-test filter	25	0.556944	0.736111	0.508333	25	t-test filter
pda.2.6	pda	none	t-test filter	25	0.647222	0.708333	0.591667	25	t-test filter
pda.2.7	pda	none	t-test filter	25	0.601389	0.736111	0.541667	25	t-test filter
pda.2.8	pda	none	t-test filter	25	0.544444	0.777778	0.566667	25	t-test filter
pda.2.9	pda	none	t-test filter	25	0.684722	0.777778	0.633333	25	t-test filter
pda.2.10	pda	none	t-test filter	25	0.648611	0.75	0.55	25	t-test filter
pda.2.11	pda	none	t-test filter	25	0.688889	0.805556	0.65	25	t-test filter
pda.2.12	pda	none	t-test filter	25	0.570833	0.75	0.55	25	t-test filter
pda.2.13	pda	none	t-test filter	25	0.651389	0.791667	0.641667	25	t-test filter
pda.2.14	pda	none	t-test filter	25	0.654167	0.777778	0.6	25	t-test filter
pda.2.15	pda	none	t-test filter	25	0.5625	0.763889	0.558333	25	t-test filter
pda.2.16	pda	none	t-test filter	25	0.6	0.736111	0.575	25	t-test filter
pda.3.1	pda	none	Wilcoxon filter	25	0.358333	0.666667	0.4	25	wilcoxon filter
pda.3.2	pda	none	Wilcoxon filter	25	0.494444	0.708333	0.491667	25	wilcoxon filter
pda.3.3	pda	none	Wilcoxon filter	25	0.456944	0.736111	0.475	25	wilcoxon filter
pda.3.4	pda	none	Wilcoxon filter	25	0.3625	0.708333	0.458333	25	wilcoxon filter
pda.3.5	pda	none	Wilcoxon filter	25	0.444444	0.722222	0.533333	25	wilcoxon filter
pda.3.6	pda	none	Wilcoxon filter	25	0.394444	0.694444	0.45	25	wilcoxon filter
pda.3.7	pda	none	Wilcoxon filter	25	0.441667	0.680556	0.475	25	wilcoxon filter
pda.3.8	pda	none	Wilcoxon filter	25	0.538889	0.763889	0.558333	25	wilcoxon filter
pda.3.9	pda	none	Wilcoxon filter	25	0.427778	0.75	0.55	25	wilcoxon filter
pda.3.10	pda	none	Wilcoxon filter	25	0.304167	0.694444	0.416667	25	wilcoxon filter
pda.3.11	pda	none	Wilcoxon filter	25	0.4625	0.763889	0.558333	25	wilcoxon filter
pda.3.12	pda	none	Wilcoxon filter	25	0.305556	0.625	0.408333	25	wilcoxon filter
pda.3.13	pda	none	Wilcoxon filter	25	0.422222	0.75	0.483333	25	wilcoxon filter
pda.3.14	pda	none	Wilcoxon filter	25	0.456944	0.722222	0.5	25	wilcoxon filter
pda.3.15	pda	none	Wilcoxon filter	25	0.427778	0.666667	0.433333	25	wilcoxon filter
pda.3.16	pda	none	Wilcoxon filter	25	0.415278	0.680556	0.441667	25	wilcoxon filter
pda.4.1	pda	none	RF filter	25	0.448611	0.722222	0.466667	25	rf filter
pda.4.2	pda	none	RF filter	25	0.459722	0.75	0.483333	25	rf filter
pda.4.3	pda	none	RF filter	25	0.447222	0.694444	0.416667	25	rf filter
pda.4.4	pda	none	RF filter	25	0.522222	0.708333	0.525	25	rf filter
pda.4.5	pda	none	RF filter	25	0.597222	0.791667	0.575	25	rf filter
pda.4.6	pda	none	RF filter	25	0.570833	0.763889	0.491667	25	rf filter
pda.4.7	pda	none	RF filter	25	0.651389	0.791667	0.541667	25	rf filter
pda.4.8	pda	none	RF filter	25	0.701389	0.763889	0.491667	25	rf filter
pda.4.9	pda	none	RF filter	25	0.577778	0.708333	0.525	25	rf filter
pda.4.10	pda	none	RF filter	25	0.6	0.833333	0.633333	25	rf filter
pda.4.11	pda	none	RF filter	25	0.556944	0.777778	0.6	25	rf filter
pda.4.12	pda	none	RF filter	25	0.501389	0.666667	0.433333	25	rf filter
pda.4.13	pda	none	RF filter	25	0.579167	0.819444	0.591667	25	rf filter
pda.4.14	pda	none	RF filter	25	0.570833	0.722222	0.5	25	rf filter
pda.4.15	pda	none	RF filter	25	0.580556	0.75	0.516667	25	rf filter
pda.4.16	pda	none	RF filter	25	0.606944	0.763889	0.525	25	rf filter
pda.5.1	pda	none	Elastic Net filter	25	0.422222	0.722222	0.433333	25	glmnet filter
pda.5.2	pda	none	Elastic Net filter	25	0.663889	0.75	0.583333	25	glmnet filter
pda.5.3	pda	none	Elastic Net filter	25	0.498611	0.694444	0.416667	25	glmnet filter
pda.5.4	pda	none	Elastic Net filter	25	0.518056	0.763889	0.491667	25	glmnet filter
pda.5.5	pda	none	Elastic Net filter	25	0.559722	0.805556	0.616667	25	glmnet filter
pda.5.6	pda	none	Elastic Net filter	25	0.538889	0.736111	0.475	25	glmnet filter
pda.5.7	pda	none	Elastic Net filter	25	0.497222	0.763889	0.525	25	glmnet filter
pda.5.8	pda	none	Elastic Net filter	25	0.476389	0.722222	0.466667	25	glmnet filter
pda.5.9	pda	none	Elastic Net filter	25	0.547222	0.694444	0.45	25	glmnet filter
pda.5.10	pda	none	Elastic Net filter	25	0.605556	0.666667	0.4	25	glmnet filter
pda.5.11	pda	none	Elastic Net filter	25	0.547917	0.652778	0.458333	25	glmnet filter
pda.5.12	pda	none	Elastic Net filter	25	0.475	0.680556	0.408333	25	glmnet filter
pda.5.13	pda	none	Elastic Net filter	25	0.525	0.680556	0.475	25	glmnet filter
pda.5.14	pda	none	Elastic Net filter	25	0.490278	0.805556	0.55	25	glmnet filter
pda.5.15	pda	none	Elastic Net filter	25	0.518056	0.722222	0.5	25	glmnet filter
pda.5.16	pda	none	Elastic Net filter	25	0.455556	0.75	0.516667	25	glmnet filter
pda.6.1	pda	none	PLS filter	25	0.513889	0.736111	0.475	25	pls filter
pda.6.2	pda	none	PLS filter	25	0.534722	0.736111	0.508333	25	pls filter
pda.6.3	pda	none	PLS filter	25	0.436111	0.708333	0.458333	25	pls filter
pda.6.4	pda	none	PLS filter	25	0.426389	0.722222	0.433333	25	pls filter
pda.6.5	pda	none	PLS filter	25	0.543056	0.763889	0.491667	25	pls filter
pda.6.6	pda	none	PLS filter	25	0.473611	0.694444	0.516667	25	pls filter
pda.6.7	pda	none	PLS filter	25	0.441667	0.694444	0.45	25	pls filter
pda.6.8	pda	none	PLS filter	25	0.443056	0.722222	0.433333	25	pls filter
pda.6.9	pda	none	PLS filter	25	0.466667	0.75	0.516667	25	pls filter
pda.6.10	pda	none	PLS filter	25	0.391667	0.736111	0.475	25	pls filter
pda.6.11	pda	none	PLS filter	25	0.526389	0.694444	0.45	25	pls filter
pda.6.12	pda	none	PLS filter	25	0.406944	0.694444	0.45	25	pls filter
pda.6.13	pda	none	PLS filter	25	0.443056	0.722222	0.433333	25	pls filter
pda.6.14	pda	none	PLS filter	25	0.498611	0.763889	0.525	25	pls filter
pda.6.15	pda	none	PLS filter	25	0.429167	0.680556	0.475	25	pls filter
pda.6.16	pda	none	PLS filter	25	0.504167	0.75	0.45	25	pls filter
svmPoly.1.1	svmPoly	none	multiDEGGs filter	25	0.656944	0.777778	0.466667	10	multiDEGGs filter
svmPoly.1.2	svmPoly	none	multiDEGGs filter	25	0.494444	0.819444	0.525	14	multiDEGGs filter
svmPoly.1.3	svmPoly	none	multiDEGGs filter	25	0.726389	0.791667	0.475	16	multiDEGGs filter
svmPoly.1.4	svmPoly	none	multiDEGGs filter	25	0.683333	0.819444	0.491667	14	multiDEGGs filter
svmPoly.1.5	svmPoly	none	multiDEGGs filter	25	0.647222	0.805556	0.483333	13	multiDEGGs filter
svmPoly.1.6	svmPoly	none	multiDEGGs filter	25	0.616667	0.791667	0.475	14	multiDEGGs filter
svmPoly.1.7	svmPoly	none	multiDEGGs filter	25	0.598611	0.805556	0.483333	9	multiDEGGs filter
svmPoly.1.8	svmPoly	none	multiDEGGs filter	25	0.641667	0.819444	0.525	16	multiDEGGs filter
svmPoly.1.9	svmPoly	none	multiDEGGs filter	25	0.647222	0.819444	0.491667	16	multiDEGGs filter
svmPoly.1.10	svmPoly	none	multiDEGGs filter	25	0.5875	0.819444	0.525	22	multiDEGGs filter
svmPoly.1.11	svmPoly	none	multiDEGGs filter	25	0.741667	0.805556	0.483333	10	multiDEGGs filter
svmPoly.1.12	svmPoly	none	multiDEGGs filter	25	0.616667	0.791667	0.475	14	multiDEGGs filter
svmPoly.1.13	svmPoly	none	multiDEGGs filter	25	0.620833	0.819444	0.491667	16	multiDEGGs filter
svmPoly.1.14	svmPoly	none	multiDEGGs filter	25	0.505556	0.805556	0.483333	14	multiDEGGs filter
svmPoly.1.15	svmPoly	none	multiDEGGs filter	25	0.676389	0.805556	0.516667	10	multiDEGGs filter
svmPoly.1.16	svmPoly	none	multiDEGGs filter	25	0.6875	0.805556	0.516667	8	multiDEGGs filter
svmPoly.2.1	svmPoly	none	t-test filter	25	0.625	0.833333	0.6	25	t-test filter
svmPoly.2.2	svmPoly	none	t-test filter	25	0.558333	0.805556	0.516667	25	t-test filter
svmPoly.2.3	svmPoly	none	t-test filter	25	0.606944	0.847222	0.541667	25	t-test filter
svmPoly.2.4	svmPoly	none	t-test filter	25	0.577778	0.791667	0.508333	25	t-test filter
svmPoly.2.5	svmPoly	none	t-test filter	25	0.658333	0.833333	0.566667	25	t-test filter
svmPoly.2.6	svmPoly	none	t-test filter	25	0.733333	0.819444	0.525	25	t-test filter
svmPoly.2.7	svmPoly	none	t-test filter	25	0.655556	0.833333	0.6	25	t-test filter
svmPoly.2.8	svmPoly	none	t-test filter	25	0.684722	0.819444	0.558333	25	t-test filter
svmPoly.2.9	svmPoly	none	t-test filter	25	0.643056	0.847222	0.575	25	t-test filter
svmPoly.2.10	svmPoly	none	t-test filter	25	0.695833	0.805556	0.616667	25	t-test filter
svmPoly.2.11	svmPoly	none	t-test filter	25	0.741667	0.847222	0.575	25	t-test filter
svmPoly.2.12	svmPoly	none	t-test filter	25	0.691667	0.833333	0.6	25	t-test filter
svmPoly.2.13	svmPoly	none	t-test filter	25	0.683333	0.833333	0.566667	25	t-test filter
svmPoly.2.14	svmPoly	none	t-test filter	25	0.672222	0.861111	0.616667	25	t-test filter
svmPoly.2.15	svmPoly	none	t-test filter	25	0.6375	0.833333	0.566667	25	t-test filter
svmPoly.2.16	svmPoly	none	t-test filter	25	0.688889	0.819444	0.558333	25	t-test filter
svmPoly.3.1	svmPoly	none	Wilcoxon filter	25	0.584722	0.791667	0.508333	25	wilcoxon filter
svmPoly.3.2	svmPoly	none	Wilcoxon filter	25	0.648611	0.763889	0.558333	25	wilcoxon filter
svmPoly.3.3	svmPoly	none	Wilcoxon filter	25	0.5375	0.791667	0.475	25	wilcoxon filter
svmPoly.3.4	svmPoly	none	Wilcoxon filter	25	0.591667	0.763889	0.491667	25	wilcoxon filter
svmPoly.3.5	svmPoly	none	Wilcoxon filter	25	0.609722	0.805556	0.55	25	wilcoxon filter
svmPoly.3.6	svmPoly	none	Wilcoxon filter	25	0.593056	0.75	0.483333	25	wilcoxon filter
svmPoly.3.7	svmPoly	none	Wilcoxon filter	25	0.533333	0.777778	0.533333	25	wilcoxon filter
svmPoly.3.8	svmPoly	none	Wilcoxon filter	25	0.583333	0.805556	0.516667	25	wilcoxon filter
svmPoly.3.9	svmPoly	none	Wilcoxon filter	25	0.555556	0.819444	0.558333	25	wilcoxon filter
svmPoly.3.10	svmPoly	none	Wilcoxon filter	25	0.613889	0.763889	0.491667	25	wilcoxon filter
svmPoly.3.11	svmPoly	none	Wilcoxon filter	25	0.636111	0.791667	0.508333	25	wilcoxon filter
svmPoly.3.12	svmPoly	none	Wilcoxon filter	25	0.563889	0.777778	0.533333	25	wilcoxon filter
svmPoly.3.13	svmPoly	none	Wilcoxon filter	25	0.548611	0.805556	0.516667	25	wilcoxon filter
svmPoly.3.14	svmPoly	none	Wilcoxon filter	25	0.545833	0.777778	0.5	25	wilcoxon filter
svmPoly.3.15	svmPoly	none	Wilcoxon filter	25	0.565278	0.819444	0.591667	25	wilcoxon filter
svmPoly.3.16	svmPoly	none	Wilcoxon filter	25	0.558333	0.763889	0.491667	25	wilcoxon filter
svmPoly.4.1	svmPoly	none	RF filter	25	0.684722	0.805556	0.55	25	rf filter
svmPoly.4.2	svmPoly	none	RF filter	25	0.648611	0.805556	0.55	25	rf filter
svmPoly.4.3	svmPoly	none	RF filter	25	0.658333	0.805556	0.583333	25	rf filter
svmPoly.4.4	svmPoly	none	RF filter	25	0.701389	0.75	0.55	25	rf filter
svmPoly.4.5	svmPoly	none	RF filter	25	0.745833	0.847222	0.641667	25	rf filter
svmPoly.4.6	svmPoly	none	RF filter	25	0.615278	0.777778	0.5	25	rf filter
svmPoly.4.7	svmPoly	none	RF filter	25	0.643056	0.763889	0.525	25	rf filter
svmPoly.4.8	svmPoly	none	RF filter	25	0.698611	0.777778	0.533333	25	rf filter
svmPoly.4.9	svmPoly	none	RF filter	25	0.680556	0.847222	0.641667	25	rf filter
svmPoly.4.10	svmPoly	none	RF filter	25	0.661111	0.777778	0.566667	25	rf filter
svmPoly.4.11	svmPoly	none	RF filter	25	0.622222	0.75	0.483333	25	rf filter
svmPoly.4.12	svmPoly	none	RF filter	25	0.6625	0.805556	0.616667	25	rf filter
svmPoly.4.13	svmPoly	none	RF filter	25	0.651389	0.819444	0.558333	25	rf filter
svmPoly.4.14	svmPoly	none	RF filter	25	0.75	0.791667	0.575	25	rf filter
svmPoly.4.15	svmPoly	none	RF filter	25	0.668056	0.819444	0.591667	25	rf filter
svmPoly.4.16	svmPoly	none	RF filter	25	0.729167	0.819444	0.591667	25	rf filter
svmPoly.5.1	svmPoly	none	Elastic Net filter	25	0.598611	0.763889	0.525	25	glmnet filter
svmPoly.5.2	svmPoly	none	Elastic Net filter	25	0.693056	0.791667	0.608333	25	glmnet filter
svmPoly.5.3	svmPoly	none	Elastic Net filter	25	0.622222	0.763889	0.591667	25	glmnet filter
svmPoly.5.4	svmPoly	none	Elastic Net filter	25	0.559722	0.777778	0.533333	25	glmnet filter
svmPoly.5.5	svmPoly	none	Elastic Net filter	25	0.647222	0.805556	0.616667	25	glmnet filter
svmPoly.5.6	svmPoly	none	Elastic Net filter	25	0.623611	0.777778	0.5	25	glmnet filter
svmPoly.5.7	svmPoly	none	Elastic Net filter	25	0.530556	0.763889	0.525	25	glmnet filter
svmPoly.5.8	svmPoly	none	Elastic Net filter	25	0.602778	0.736111	0.508333	25	glmnet filter
svmPoly.5.9	svmPoly	none	Elastic Net filter	25	0.611111	0.763889	0.491667	25	glmnet filter
svmPoly.5.10	svmPoly	none	Elastic Net filter	25	0.6375	0.708333	0.458333	25	glmnet filter
svmPoly.5.11	svmPoly	none	Elastic Net filter	25	0.672222	0.736111	0.475	25	glmnet filter
svmPoly.5.12	svmPoly	none	Elastic Net filter	25	0.559722	0.722222	0.466667	25	glmnet filter
svmPoly.5.13	svmPoly	none	Elastic Net filter	25	0.623611	0.722222	0.533333	25	glmnet filter
svmPoly.5.14	svmPoly	none	Elastic Net filter	25	0.590278	0.777778	0.533333	25	glmnet filter
svmPoly.5.15	svmPoly	none	Elastic Net filter	25	0.566667	0.805556	0.616667	25	glmnet filter
svmPoly.5.16	svmPoly	none	Elastic Net filter	25	0.591667	0.763889	0.525	25	glmnet filter
svmPoly.6.1	svmPoly	none	PLS filter	25	0.5625	0.777778	0.566667	25	pls filter
svmPoly.6.2	svmPoly	none	PLS filter	25	0.572222	0.777778	0.566667	25	pls filter
svmPoly.6.3	svmPoly	none	PLS filter	25	0.531944	0.736111	0.475	25	pls filter
svmPoly.6.4	svmPoly	none	PLS filter	25	0.540278	0.763889	0.525	25	pls filter
svmPoly.6.5	svmPoly	none	PLS filter	25	0.625	0.777778	0.566667	25	pls filter
svmPoly.6.6	svmPoly	none	PLS filter	25	0.580556	0.680556	0.475	25	pls filter
svmPoly.6.7	svmPoly	none	PLS filter	25	0.538889	0.75	0.516667	25	pls filter
svmPoly.6.8	svmPoly	none	PLS filter	25	0.547222	0.736111	0.508333	25	pls filter
svmPoly.6.9	svmPoly	none	PLS filter	25	0.4625	0.75	0.516667	25	pls filter
svmPoly.6.10	svmPoly	none	PLS filter	25	0.558333	0.763889	0.491667	25	pls filter
svmPoly.6.11	svmPoly	none	PLS filter	25	0.640278	0.736111	0.475	25	pls filter
svmPoly.6.12	svmPoly	none	PLS filter	25	0.543056	0.680556	0.441667	25	pls filter
svmPoly.6.13	svmPoly	none	PLS filter	25	0.541667	0.722222	0.466667	25	pls filter
svmPoly.6.14	svmPoly	none	PLS filter	25	0.573611	0.763889	0.525	25	pls filter
svmPoly.6.15	svmPoly	none	PLS filter	25	0.541667	0.708333	0.491667	25	pls filter
svmPoly.6.16	svmPoly	none	PLS filter	25	0.5375	0.763889	0.525	25	pls filter
gbm.1.1	gbm	none	multiDEGGs filter	25	0.594444	0.833333	0.566667	10	multiDEGGs filter
gbm.1.2	gbm	none	multiDEGGs filter	25	0.623611	0.847222	0.641667	14	multiDEGGs filter
gbm.1.3	gbm	none	multiDEGGs filter	25	0.656944	0.777778	0.5	16	multiDEGGs filter
gbm.1.4	gbm	none	multiDEGGs filter	25	0.661806	0.777778	0.5	14	multiDEGGs filter
gbm.1.5	gbm	none	multiDEGGs filter	25	0.665278	0.763889	0.525	13	multiDEGGs filter
gbm.1.6	gbm	none	multiDEGGs filter	25	0.640278	0.791667	0.541667	14	multiDEGGs filter
gbm.1.7	gbm	none	multiDEGGs filter	25	0.701389	0.791667	0.608333	9	multiDEGGs filter
gbm.1.8	gbm	none	multiDEGGs filter	25	0.761111	0.819444	0.525	16	multiDEGGs filter
gbm.1.9	gbm	none	multiDEGGs filter	25	0.556944	0.75	0.516667	16	multiDEGGs filter
gbm.1.10	gbm	none	multiDEGGs filter	25	0.650694	0.819444	0.558333	22	multiDEGGs filter
gbm.1.11	gbm	none	multiDEGGs filter	25	0.693056	0.763889	0.591667	10	multiDEGGs filter
gbm.1.12	gbm	none	multiDEGGs filter	25	0.609722	0.736111	0.475	14	multiDEGGs filter
gbm.1.13	gbm	none	multiDEGGs filter	25	0.611111	0.777778	0.5	16	multiDEGGs filter
gbm.1.14	gbm	none	multiDEGGs filter	25	0.465972	0.805556	0.516667	14	multiDEGGs filter
gbm.1.15	gbm	none	multiDEGGs filter	25	0.747222	0.819444	0.525	10	multiDEGGs filter
gbm.1.16	gbm	none	multiDEGGs filter	25	0.652778	0.833333	0.633333	8	multiDEGGs filter
gbm.2.1	gbm	none	t-test filter	25	0.686111	0.805556	0.55	25	t-test filter
gbm.2.2	gbm	none	t-test filter	25	0.598611	0.791667	0.508333	25	t-test filter
gbm.2.3	gbm	none	t-test filter	25	0.688889	0.819444	0.558333	25	t-test filter
gbm.2.4	gbm	none	t-test filter	25	0.509722	0.833333	0.566667	25	t-test filter
gbm.2.5	gbm	none	t-test filter	25	0.629167	0.805556	0.55	25	t-test filter
gbm.2.6	gbm	none	t-test filter	25	0.575	0.805556	0.55	25	t-test filter
gbm.2.7	gbm	none	t-test filter	25	0.633333	0.75	0.483333	25	t-test filter
gbm.2.8	gbm	none	t-test filter	25	0.727778	0.861111	0.616667	25	t-test filter
gbm.2.9	gbm	none	t-test filter	25	0.654167	0.875	0.625	25	t-test filter
gbm.2.10	gbm	none	t-test filter	25	0.636111	0.805556	0.616667	25	t-test filter
gbm.2.11	gbm	none	t-test filter	25	0.618056	0.791667	0.541667	25	t-test filter
gbm.2.12	gbm	none	t-test filter	25	0.661111	0.805556	0.55	25	t-test filter
gbm.2.13	gbm	none	t-test filter	25	0.718056	0.847222	0.608333	25	t-test filter
gbm.2.14	gbm	none	t-test filter	25	0.641667	0.763889	0.458333	25	t-test filter
gbm.2.15	gbm	none	t-test filter	25	0.613889	0.833333	0.566667	25	t-test filter
gbm.2.16	gbm	none	t-test filter	25	0.672222	0.847222	0.608333	25	t-test filter
gbm.3.1	gbm	none	Wilcoxon filter	25	0.602778	0.791667	0.541667	25	wilcoxon filter
gbm.3.2	gbm	none	Wilcoxon filter	25	0.566667	0.763889	0.525	25	wilcoxon filter
gbm.3.3	gbm	none	Wilcoxon filter	25	0.581944	0.805556	0.516667	25	wilcoxon filter
gbm.3.4	gbm	none	Wilcoxon filter	25	0.470833	0.75	0.516667	25	wilcoxon filter
gbm.3.5	gbm	none	Wilcoxon filter	25	0.6	0.819444	0.625	25	wilcoxon filter
gbm.3.6	gbm	none	Wilcoxon filter	25	0.536111	0.777778	0.533333	25	wilcoxon filter
gbm.3.7	gbm	none	Wilcoxon filter	25	0.563889	0.833333	0.6	25	wilcoxon filter
gbm.3.8	gbm	none	Wilcoxon filter	25	0.558333	0.777778	0.533333	25	wilcoxon filter
gbm.3.9	gbm	none	Wilcoxon filter	25	0.506944	0.833333	0.566667	25	wilcoxon filter
gbm.3.10	gbm	none	Wilcoxon filter	25	0.547222	0.791667	0.541667	25	wilcoxon filter
gbm.3.11	gbm	none	Wilcoxon filter	25	0.626389	0.805556	0.516667	25	wilcoxon filter
gbm.3.12	gbm	none	Wilcoxon filter	25	0.480556	0.777778	0.5	25	wilcoxon filter
gbm.3.13	gbm	none	Wilcoxon filter	25	0.559722	0.805556	0.516667	25	wilcoxon filter
gbm.3.14	gbm	none	Wilcoxon filter	25	0.576389	0.777778	0.5	25	wilcoxon filter
gbm.3.15	gbm	none	Wilcoxon filter	25	0.522222	0.777778	0.5	25	wilcoxon filter
gbm.3.16	gbm	none	Wilcoxon filter	25	0.509722	0.722222	0.466667	25	wilcoxon filter
gbm.4.1	gbm	none	RF filter	25	0.634722	0.819444	0.625	25	rf filter
gbm.4.2	gbm	none	RF filter	25	0.618056	0.763889	0.491667	25	rf filter
gbm.4.3	gbm	none	RF filter	25	0.606944	0.833333	0.6	25	rf filter
gbm.4.4	gbm	none	RF filter	25	0.579167	0.777778	0.533333	25	rf filter
gbm.4.5	gbm	none	RF filter	25	0.702778	0.833333	0.666667	25	rf filter
gbm.4.6	gbm	none	RF filter	25	0.622222	0.791667	0.541667	25	rf filter
gbm.4.7	gbm	none	RF filter	25	0.575	0.791667	0.508333	25	rf filter
gbm.4.8	gbm	none	RF filter	25	0.656944	0.777778	0.5	25	rf filter
gbm.4.9	gbm	none	RF filter	25	0.670833	0.791667	0.541667	25	rf filter
gbm.4.10	gbm	none	RF filter	25	0.623611	0.791667	0.575	25	rf filter
gbm.4.11	gbm	none	RF filter	25	0.570833	0.763889	0.525	25	rf filter
gbm.4.12	gbm	none	RF filter	25	0.545833	0.763889	0.525	25	rf filter
gbm.4.13	gbm	none	RF filter	25	0.604167	0.819444	0.591667	25	rf filter
gbm.4.14	gbm	none	RF filter	25	0.6375	0.833333	0.633333	25	rf filter
gbm.4.15	gbm	none	RF filter	25	0.605556	0.805556	0.516667	25	rf filter
gbm.4.16	gbm	none	RF filter	25	0.6625	0.791667	0.508333	25	rf filter
gbm.5.1	gbm	none	Elastic Net filter	25	0.597222	0.791667	0.508333	25	glmnet filter
gbm.5.2	gbm	none	Elastic Net filter	25	0.626389	0.763889	0.491667	25	glmnet filter
gbm.5.3	gbm	none	Elastic Net filter	25	0.543056	0.791667	0.508333	25	glmnet filter
gbm.5.4	gbm	none	Elastic Net filter	25	0.577778	0.791667	0.541667	25	glmnet filter
gbm.5.5	gbm	none	Elastic Net filter	25	0.665278	0.805556	0.583333	25	glmnet filter
gbm.5.6	gbm	none	Elastic Net filter	25	0.576389	0.819444	0.558333	25	glmnet filter
gbm.5.7	gbm	none	Elastic Net filter	25	0.441667	0.777778	0.5	25	glmnet filter
gbm.5.8	gbm	none	Elastic Net filter	25	0.658333	0.805556	0.55	25	glmnet filter
gbm.5.9	gbm	none	Elastic Net filter	25	0.644444	0.805556	0.55	25	glmnet filter
gbm.5.10	gbm	none	Elastic Net filter	25	0.640278	0.805556	0.55	25	glmnet filter
gbm.5.11	gbm	none	Elastic Net filter	25	0.636111	0.777778	0.533333	25	glmnet filter
gbm.5.12	gbm	none	Elastic Net filter	25	0.5375	0.763889	0.525	25	glmnet filter
gbm.5.13	gbm	none	Elastic Net filter	25	0.644444	0.805556	0.55	25	glmnet filter
gbm.5.14	gbm	none	Elastic Net filter	25	0.625	0.791667	0.575	25	glmnet filter
gbm.5.15	gbm	none	Elastic Net filter	25	0.559722	0.805556	0.55	25	glmnet filter
gbm.5.16	gbm	none	Elastic Net filter	25	0.534722	0.75	0.483333	25	glmnet filter
gbm.6.1	gbm	none	PLS filter	25	0.548611	0.805556	0.55	25	pls filter
gbm.6.2	gbm	none	PLS filter	25	0.530556	0.763889	0.525	25	pls filter
gbm.6.3	gbm	none	PLS filter	25	0.513889	0.75	0.483333	25	pls filter
gbm.6.4	gbm	none	PLS filter	25	0.5125	0.777778	0.5	25	pls filter
gbm.6.5	gbm	none	PLS filter	25	0.568056	0.847222	0.608333	25	pls filter
gbm.6.6	gbm	none	PLS filter	25	0.466667	0.75	0.483333	25	pls filter
gbm.6.7	gbm	none	PLS filter	25	0.463889	0.791667	0.575	25	pls filter
gbm.6.8	gbm	none	PLS filter	25	0.575	0.763889	0.491667	25	pls filter
gbm.6.9	gbm	none	PLS filter	25	0.486111	0.819444	0.558333	25	pls filter
gbm.6.10	gbm	none	PLS filter	25	0.548611	0.805556	0.516667	25	pls filter
gbm.6.11	gbm	none	PLS filter	25	0.515278	0.791667	0.541667	25	pls filter
gbm.6.12	gbm	none	PLS filter	25	0.430556	0.736111	0.508333	25	pls filter
gbm.6.13	gbm	none	PLS filter	25	0.547222	0.819444	0.525	25	pls filter
gbm.6.14	gbm	none	PLS filter	25	0.525	0.763889	0.525	25	pls filter
gbm.6.15	gbm	none	PLS filter	25	0.444444	0.791667	0.541667	25	pls filter
gbm.6.16	gbm	none	PLS filter	25	0.434722	0.75	0.483333	25	pls filter
rf.1.1	rf	none	multiDEGGs filter	25	0.677083	0.833333	0.6	24	multiDEGGs filter
rf.1.2	rf	none	multiDEGGs filter	25	0.640278	0.763889	0.491667	24	multiDEGGs filter
rf.1.3	rf	none	multiDEGGs filter	25	0.645139	0.736111	0.441667	24	multiDEGGs filter
rf.1.4	rf	none	multiDEGGs filter	25	0.615278	0.777778	0.466667	24	multiDEGGs filter
rf.1.5	rf	none	multiDEGGs filter	25	0.657639	0.819444	0.558333	24	multiDEGGs filter
rf.1.6	rf	none	multiDEGGs filter	25	0.626389	0.763889	0.525	24	multiDEGGs filter
rf.1.7	rf	none	multiDEGGs filter	25	0.661111	0.819444	0.558333	24	multiDEGGs filter
rf.1.8	rf	none	multiDEGGs filter	25	0.688889	0.777778	0.533333	24	multiDEGGs filter
rf.1.9	rf	none	multiDEGGs filter	25	0.551389	0.791667	0.508333	24	multiDEGGs filter
rf.1.10	rf	none	multiDEGGs filter	25	0.672222	0.777778	0.5	24	multiDEGGs filter
rf.1.11	rf	none	multiDEGGs filter	25	0.653472	0.736111	0.475	24	multiDEGGs filter
rf.1.12	rf	none	multiDEGGs filter	25	0.627778	0.833333	0.6	24	multiDEGGs filter
rf.1.13	rf	none	multiDEGGs filter	25	0.604167	0.777778	0.5	24	multiDEGGs filter
rf.1.14	rf	none	multiDEGGs filter	25	0.528472	0.777778	0.533333	24	multiDEGGs filter
rf.1.15	rf	none	multiDEGGs filter	25	0.701389	0.805556	0.583333	24	multiDEGGs filter
rf.1.16	rf	none	multiDEGGs filter	25	0.613889	0.805556	0.55	24	multiDEGGs filter
rf.2.1	rf	none	t-test filter	25	0.716667	0.805556	0.55	25	t-test filter
rf.2.2	rf	none	t-test filter	25	0.689583	0.805556	0.516667	25	t-test filter
rf.2.3	rf	none	t-test filter	25	0.752778	0.833333	0.533333	25	t-test filter
rf.2.4	rf	none	t-test filter	25	0.702083	0.819444	0.525	25	t-test filter
rf.2.5	rf	none	t-test filter	25	0.711111	0.847222	0.575	25	t-test filter
rf.2.6	rf	none	t-test filter	25	0.736111	0.791667	0.508333	25	t-test filter
rf.2.7	rf	none	t-test filter	25	0.714583	0.819444	0.558333	25	t-test filter
rf.2.8	rf	none	t-test filter	25	0.747917	0.833333	0.533333	25	t-test filter
rf.2.9	rf	none	t-test filter	25	0.705556	0.861111	0.616667	25	t-test filter
rf.2.10	rf	none	t-test filter	25	0.736111	0.819444	0.591667	25	t-test filter
rf.2.11	rf	none	t-test filter	25	0.727083	0.847222	0.575	25	t-test filter
rf.2.12	rf	none	t-test filter	25	0.685417	0.833333	0.566667	25	t-test filter
rf.2.13	rf	none	t-test filter	25	0.697917	0.847222	0.575	25	t-test filter
rf.2.14	rf	none	t-test filter	25	0.6875	0.833333	0.566667	25	t-test filter
rf.2.15	rf	none	t-test filter	25	0.729861	0.847222	0.575	25	t-test filter
rf.2.16	rf	none	t-test filter	25	0.752778	0.833333	0.6	25	t-test filter
rf.3.1	rf	none	Wilcoxon filter	25	0.65625	0.819444	0.558333	25	wilcoxon filter
rf.3.2	rf	none	Wilcoxon filter	25	0.714583	0.833333	0.633333	25	wilcoxon filter
rf.3.3	rf	none	Wilcoxon filter	25	0.685417	0.833333	0.6	25	wilcoxon filter
rf.3.4	rf	none	Wilcoxon filter	25	0.719444	0.791667	0.575	25	wilcoxon filter
rf.3.5	rf	none	Wilcoxon filter	25	0.663889	0.819444	0.591667	25	wilcoxon filter
rf.3.6	rf	none	Wilcoxon filter	25	0.6625	0.791667	0.508333	25	wilcoxon filter
rf.3.7	rf	none	Wilcoxon filter	25	0.68125	0.833333	0.6	25	wilcoxon filter
rf.3.8	rf	none	Wilcoxon filter	25	0.676389	0.805556	0.583333	25	wilcoxon filter
rf.3.9	rf	none	Wilcoxon filter	25	0.698611	0.805556	0.55	25	wilcoxon filter
rf.3.10	rf	none	Wilcoxon filter	25	0.693056	0.819444	0.558333	25	wilcoxon filter
rf.3.11	rf	none	Wilcoxon filter	25	0.677778	0.833333	0.6	25	wilcoxon filter
rf.3.12	rf	none	Wilcoxon filter	25	0.633333	0.819444	0.591667	25	wilcoxon filter
rf.3.13	rf	none	Wilcoxon filter	25	0.672917	0.847222	0.608333	25	wilcoxon filter
rf.3.14	rf	none	Wilcoxon filter	25	0.69375	0.819444	0.558333	25	wilcoxon filter
rf.3.15	rf	none	Wilcoxon filter	25	0.675694	0.847222	0.608333	25	wilcoxon filter
rf.3.16	rf	none	Wilcoxon filter	25	0.690278	0.791667	0.541667	25	wilcoxon filter
rf.4.1	rf	none	RF filter	25	0.744444	0.791667	0.508333	25	rf filter
rf.4.2	rf	none	RF filter	25	0.675	0.791667	0.541667	25	rf filter
rf.4.3	rf	none	RF filter	25	0.715278	0.805556	0.55	25	rf filter
rf.4.4	rf	none	RF filter	25	0.727778	0.791667	0.508333	25	rf filter
rf.4.5	rf	none	RF filter	25	0.752778	0.805556	0.55	25	rf filter
rf.4.6	rf	none	RF filter	25	0.701389	0.791667	0.508333	25	rf filter
rf.4.7	rf	none	RF filter	25	0.654861	0.833333	0.566667	25	rf filter
rf.4.8	rf	none	RF filter	25	0.770139	0.805556	0.55	25	rf filter
rf.4.9	rf	none	RF filter	25	0.720833	0.833333	0.6	25	rf filter
rf.4.10	rf	none	RF filter	25	0.681944	0.833333	0.566667	25	rf filter
rf.4.11	rf	none	RF filter	25	0.744444	0.805556	0.516667	25	rf filter
rf.4.12	rf	none	RF filter	25	0.676389	0.805556	0.516667	25	rf filter
rf.4.13	rf	none	RF filter	25	0.750694	0.833333	0.566667	25	rf filter
rf.4.14	rf	none	RF filter	25	0.751389	0.805556	0.55	25	rf filter
rf.4.15	rf	none	RF filter	25	0.771528	0.819444	0.558333	25	rf filter
rf.4.16	rf	none	RF filter	25	0.724306	0.805556	0.55	25	rf filter
rf.5.1	rf	none	Elastic Net filter	25	0.725694	0.819444	0.525	25	glmnet filter
rf.5.2	rf	none	Elastic Net filter	25	0.74375	0.791667	0.508333	25	glmnet filter
rf.5.3	rf	none	Elastic Net filter	25	0.677083	0.805556	0.483333	25	glmnet filter
rf.5.4	rf	none	Elastic Net filter	25	0.634028	0.805556	0.516667	25	glmnet filter
rf.5.5	rf	none	Elastic Net filter	25	0.75625	0.847222	0.575	25	glmnet filter
rf.5.6	rf	none	Elastic Net filter	25	0.738889	0.833333	0.533333	25	glmnet filter
rf.5.7	rf	none	Elastic Net filter	25	0.658333	0.763889	0.458333	25	glmnet filter
rf.5.8	rf	none	Elastic Net filter	25	0.674306	0.819444	0.525	25	glmnet filter
rf.5.9	rf	none	Elastic Net filter	25	0.664583	0.833333	0.533333	25	glmnet filter
rf.5.10	rf	none	Elastic Net filter	25	0.693056	0.805556	0.483333	25	glmnet filter
rf.5.11	rf	none	Elastic Net filter	25	0.754861	0.819444	0.558333	25	glmnet filter
rf.5.12	rf	none	Elastic Net filter	25	0.572222	0.805556	0.516667	25	glmnet filter
rf.5.13	rf	none	Elastic Net filter	25	0.702083	0.819444	0.525	25	glmnet filter
rf.5.14	rf	none	Elastic Net filter	25	0.675	0.833333	0.566667	25	glmnet filter
rf.5.15	rf	none	Elastic Net filter	25	0.688889	0.819444	0.525	25	glmnet filter
rf.5.16	rf	none	Elastic Net filter	25	0.715278	0.777778	0.466667	25	glmnet filter
rf.6.1	rf	none	PLS filter	25	0.731944	0.791667	0.508333	25	pls filter
rf.6.2	rf	none	PLS filter	25	0.578472	0.805556	0.516667	25	pls filter
rf.6.3	rf	none	PLS filter	25	0.66875	0.763889	0.458333	25	pls filter
rf.6.4	rf	none	PLS filter	25	0.677083	0.805556	0.516667	25	pls filter
rf.6.5	rf	none	PLS filter	25	0.725	0.819444	0.558333	25	pls filter
rf.6.6	rf	none	PLS filter	25	0.676389	0.777778	0.466667	25	pls filter
rf.6.7	rf	none	PLS filter	25	0.613889	0.791667	0.508333	25	pls filter
rf.6.8	rf	none	PLS filter	25	0.647222	0.805556	0.516667	25	pls filter
rf.6.9	rf	none	PLS filter	25	0.617361	0.819444	0.558333	25	pls filter
rf.6.10	rf	none	PLS filter	25	0.658333	0.791667	0.475	25	pls filter
rf.6.11	rf	none	PLS filter	25	0.716667	0.819444	0.558333	25	pls filter
rf.6.12	rf	none	PLS filter	25	0.61875	0.805556	0.55	25	pls filter
rf.6.13	rf	none	PLS filter	25	0.626389	0.791667	0.475	25	pls filter
rf.6.14	rf	none	PLS filter	25	0.661111	0.819444	0.558333	25	pls filter
rf.6.15	rf	none	PLS filter	25	0.694444	0.805556	0.516667	25	pls filter
rf.6.16	rf	none	PLS filter	25	0.684722	0.819444	0.558333	25	pls filter
xgbTree.1.1	xgbTree	none	multiDEGGs filter	25	0.594444	0.791667	0.508333	10	multiDEGGs filter
xgbTree.1.2	xgbTree	none	multiDEGGs filter	25	0.638889	0.819444	0.625	14	multiDEGGs filter
xgbTree.1.3	xgbTree	none	multiDEGGs filter	25	0.619444	0.777778	0.5	16	multiDEGGs filter
xgbTree.1.4	xgbTree	none	multiDEGGs filter	25	0.679861	0.819444	0.525	14	multiDEGGs filter
xgbTree.1.5	xgbTree	none	multiDEGGs filter	25	0.579861	0.819444	0.591667	13	multiDEGGs filter
xgbTree.1.6	xgbTree	none	multiDEGGs filter	25	0.623611	0.75	0.516667	14	multiDEGGs filter
xgbTree.1.7	xgbTree	none	multiDEGGs filter	25	0.733333	0.777778	0.566667	9	multiDEGGs filter
xgbTree.1.8	xgbTree	none	multiDEGGs filter	25	0.766667	0.805556	0.55	16	multiDEGGs filter
xgbTree.1.9	xgbTree	none	multiDEGGs filter	25	0.625694	0.75	0.55	16	multiDEGGs filter
xgbTree.1.10	xgbTree	none	multiDEGGs filter	25	0.679861	0.777778	0.533333	22	multiDEGGs filter
xgbTree.1.11	xgbTree	none	multiDEGGs filter	25	0.655556	0.694444	0.483333	10	multiDEGGs filter
xgbTree.1.12	xgbTree	none	multiDEGGs filter	25	0.641667	0.777778	0.6	14	multiDEGGs filter
xgbTree.1.13	xgbTree	none	multiDEGGs filter	25	0.588889	0.777778	0.533333	16	multiDEGGs filter
xgbTree.1.14	xgbTree	none	multiDEGGs filter	25	0.454861	0.805556	0.516667	14	multiDEGGs filter
xgbTree.1.15	xgbTree	none	multiDEGGs filter	25	0.626389	0.708333	0.458333	10	multiDEGGs filter
xgbTree.1.16	xgbTree	none	multiDEGGs filter	25	0.671528	0.777778	0.566667	8	multiDEGGs filter
xgbTree.2.1	xgbTree	none	t-test filter	25	0.659028	0.791667	0.508333	25	t-test filter
xgbTree.2.2	xgbTree	none	t-test filter	25	0.617361	0.805556	0.55	25	t-test filter
xgbTree.2.3	xgbTree	none	t-test filter	25	0.688889	0.805556	0.516667	25	t-test filter
xgbTree.2.4	xgbTree	none	t-test filter	25	0.646528	0.819444	0.558333	25	t-test filter
xgbTree.2.5	xgbTree	none	t-test filter	25	0.725694	0.805556	0.516667	25	t-test filter
xgbTree.2.6	xgbTree	none	t-test filter	25	0.695139	0.805556	0.583333	25	t-test filter
xgbTree.2.7	xgbTree	none	t-test filter	25	0.681944	0.805556	0.55	25	t-test filter
xgbTree.2.8	xgbTree	none	t-test filter	25	0.699306	0.861111	0.65	25	t-test filter
xgbTree.2.9	xgbTree	none	t-test filter	25	0.75	0.847222	0.608333	25	t-test filter
xgbTree.2.10	xgbTree	none	t-test filter	25	0.672222	0.777778	0.533333	25	t-test filter
xgbTree.2.11	xgbTree	none	t-test filter	25	0.693056	0.791667	0.541667	25	t-test filter
xgbTree.2.12	xgbTree	none	t-test filter	25	0.703472	0.819444	0.558333	25	t-test filter
xgbTree.2.13	xgbTree	none	t-test filter	25	0.686111	0.833333	0.6	25	t-test filter
xgbTree.2.14	xgbTree	none	t-test filter	25	0.735417	0.819444	0.591667	25	t-test filter
xgbTree.2.15	xgbTree	none	t-test filter	25	0.629167	0.819444	0.558333	25	t-test filter
xgbTree.2.16	xgbTree	none	t-test filter	25	0.696528	0.833333	0.6	25	t-test filter
xgbTree.3.1	xgbTree	none	Wilcoxon filter	25	0.551389	0.763889	0.525	25	wilcoxon filter
xgbTree.3.2	xgbTree	none	Wilcoxon filter	25	0.520139	0.805556	0.55	25	wilcoxon filter
xgbTree.3.3	xgbTree	none	Wilcoxon filter	25	0.641667	0.819444	0.525	25	wilcoxon filter
xgbTree.3.4	xgbTree	none	Wilcoxon filter	25	0.572917	0.75	0.483333	25	wilcoxon filter
xgbTree.3.5	xgbTree	none	Wilcoxon filter	25	0.582639	0.791667	0.541667	25	wilcoxon filter
xgbTree.3.6	xgbTree	none	Wilcoxon filter	25	0.560417	0.805556	0.516667	25	wilcoxon filter
xgbTree.3.7	xgbTree	none	Wilcoxon filter	25	0.55625	0.833333	0.6	25	wilcoxon filter
xgbTree.3.8	xgbTree	none	Wilcoxon filter	25	0.625	0.805556	0.583333	25	wilcoxon filter
xgbTree.3.9	xgbTree	none	Wilcoxon filter	25	0.629861	0.805556	0.55	25	wilcoxon filter
xgbTree.3.10	xgbTree	none	Wilcoxon filter	25	0.593056	0.763889	0.491667	25	wilcoxon filter
xgbTree.3.11	xgbTree	none	Wilcoxon filter	25	0.628472	0.805556	0.55	25	wilcoxon filter
xgbTree.3.12	xgbTree	none	Wilcoxon filter	25	0.530556	0.791667	0.508333	25	wilcoxon filter
xgbTree.3.13	xgbTree	none	Wilcoxon filter	25	0.674306	0.805556	0.516667	25	wilcoxon filter
xgbTree.3.14	xgbTree	none	Wilcoxon filter	25	0.627778	0.777778	0.5	25	wilcoxon filter
xgbTree.3.15	xgbTree	none	Wilcoxon filter	25	0.557639	0.777778	0.533333	25	wilcoxon filter
xgbTree.3.16	xgbTree	none	Wilcoxon filter	25	0.54375	0.763889	0.491667	25	wilcoxon filter
xgbTree.4.1	xgbTree	none	RF filter	25	0.590278	0.833333	0.533333	25	rf filter
xgbTree.4.2	xgbTree	none	RF filter	25	0.725694	0.791667	0.575	25	rf filter
xgbTree.4.3	xgbTree	none	RF filter	25	0.645833	0.805556	0.583333	25	rf filter
xgbTree.4.4	xgbTree	none	RF filter	25	0.661111	0.819444	0.558333	25	rf filter
xgbTree.4.5	xgbTree	none	RF filter	25	0.646528	0.861111	0.616667	25	rf filter
xgbTree.4.6	xgbTree	none	RF filter	25	0.694444	0.819444	0.558333	25	rf filter
xgbTree.4.7	xgbTree	none	RF filter	25	0.668056	0.819444	0.558333	25	rf filter
xgbTree.4.8	xgbTree	none	RF filter	25	0.702778	0.819444	0.558333	25	rf filter
xgbTree.4.9	xgbTree	none	RF filter	25	0.609722	0.777778	0.533333	25	rf filter
xgbTree.4.10	xgbTree	none	RF filter	25	0.708333	0.861111	0.65	25	rf filter
xgbTree.4.11	xgbTree	none	RF filter	25	0.690278	0.777778	0.466667	25	rf filter
xgbTree.4.12	xgbTree	none	RF filter	25	0.561111	0.777778	0.5	25	rf filter
xgbTree.4.13	xgbTree	none	RF filter	25	0.663194	0.819444	0.591667	25	rf filter
xgbTree.4.14	xgbTree	none	RF filter	25	0.716667	0.791667	0.541667	25	rf filter
xgbTree.4.15	xgbTree	none	RF filter	25	0.722222	0.833333	0.566667	25	rf filter
xgbTree.4.16	xgbTree	none	RF filter	25	0.746528	0.819444	0.558333	25	rf filter
xgbTree.5.1	xgbTree	none	Elastic Net filter	25	0.66875	0.791667	0.541667	25	glmnet filter
xgbTree.5.2	xgbTree	none	Elastic Net filter	25	0.627778	0.819444	0.525	25	glmnet filter
xgbTree.5.3	xgbTree	none	Elastic Net filter	25	0.615278	0.791667	0.508333	25	glmnet filter
xgbTree.5.4	xgbTree	none	Elastic Net filter	25	0.552778	0.791667	0.508333	25	glmnet filter
xgbTree.5.5	xgbTree	none	Elastic Net filter	25	0.7375	0.833333	0.6	25	glmnet filter
xgbTree.5.6	xgbTree	none	Elastic Net filter	25	0.670833	0.819444	0.525	25	glmnet filter
xgbTree.5.7	xgbTree	none	Elastic Net filter	25	0.568056	0.791667	0.541667	25	glmnet filter
xgbTree.5.8	xgbTree	none	Elastic Net filter	25	0.676389	0.805556	0.516667	25	glmnet filter
xgbTree.5.9	xgbTree	none	Elastic Net filter	25	0.597917	0.833333	0.566667	25	glmnet filter
xgbTree.5.10	xgbTree	none	Elastic Net filter	25	0.655556	0.833333	0.533333	25	glmnet filter
xgbTree.5.11	xgbTree	none	Elastic Net filter	25	0.65625	0.791667	0.541667	25	glmnet filter
xgbTree.5.12	xgbTree	none	Elastic Net filter	25	0.538194	0.791667	0.508333	25	glmnet filter
xgbTree.5.13	xgbTree	none	Elastic Net filter	25	0.616667	0.833333	0.566667	25	glmnet filter
xgbTree.5.14	xgbTree	none	Elastic Net filter	25	0.698611	0.833333	0.566667	25	glmnet filter
xgbTree.5.15	xgbTree	none	Elastic Net filter	25	0.584722	0.805556	0.55	25	glmnet filter
xgbTree.5.16	xgbTree	none	Elastic Net filter	25	0.554167	0.763889	0.458333	25	glmnet filter
xgbTree.6.1	xgbTree	none	PLS filter	25	0.640278	0.805556	0.55	25	pls filter
xgbTree.6.2	xgbTree	none	PLS filter	25	0.536806	0.791667	0.575	25	pls filter
xgbTree.6.3	xgbTree	none	PLS filter	25	0.569444	0.777778	0.466667	25	pls filter
xgbTree.6.4	xgbTree	none	PLS filter	25	0.615278	0.819444	0.525	25	pls filter
xgbTree.6.5	xgbTree	none	PLS filter	25	0.673611	0.819444	0.558333	25	pls filter
xgbTree.6.6	xgbTree	none	PLS filter	25	0.527778	0.736111	0.441667	25	pls filter
xgbTree.6.7	xgbTree	none	PLS filter	25	0.531944	0.791667	0.508333	25	pls filter
xgbTree.6.8	xgbTree	none	PLS filter	25	0.583333	0.805556	0.55	25	pls filter
xgbTree.6.9	xgbTree	none	PLS filter	25	0.518056	0.819444	0.558333	25	pls filter
xgbTree.6.10	xgbTree	none	PLS filter	25	0.522222	0.819444	0.525	25	pls filter
xgbTree.6.11	xgbTree	none	PLS filter	25	0.625694	0.777778	0.5	25	pls filter
xgbTree.6.12	xgbTree	none	PLS filter	25	0.531944	0.75	0.483333	25	pls filter
xgbTree.6.13	xgbTree	none	PLS filter	25	0.576389	0.777778	0.5	25	pls filter
xgbTree.6.14	xgbTree	none	PLS filter	25	0.626389	0.791667	0.508333	25	pls filter
xgbTree.6.15	xgbTree	none	PLS filter	25	0.491667	0.805556	0.516667	25	pls filter
xgbTree.6.16	xgbTree	none	PLS filter	25	0.453472	0.791667	0.508333	25	pls filter
xgbLinear.1.1	xgbLinear	none	multiDEGGs filter	25	0.575	0.805556	0.583333	10	multiDEGGs filter
xgbLinear.1.2	xgbLinear	none	multiDEGGs filter	25	0.590278	0.819444	0.591667	14	multiDEGGs filter
xgbLinear.1.3	xgbLinear	none	multiDEGGs filter	25	0.654167	0.777778	0.533333	16	multiDEGGs filter
xgbLinear.1.4	xgbLinear	none	multiDEGGs filter	25	0.569444	0.763889	0.525	14	multiDEGGs filter
xgbLinear.1.5	xgbLinear	none	multiDEGGs filter	25	0.588194	0.833333	0.633333	13	multiDEGGs filter
xgbLinear.1.6	xgbLinear	none	multiDEGGs filter	25	0.606944	0.777778	0.533333	14	multiDEGGs filter
xgbLinear.1.7	xgbLinear	none	multiDEGGs filter	25	0.677778	0.736111	0.541667	9	multiDEGGs filter
xgbLinear.1.8	xgbLinear	none	multiDEGGs filter	25	0.668056	0.736111	0.475	16	multiDEGGs filter
xgbLinear.1.9	xgbLinear	none	multiDEGGs filter	25	0.563889	0.763889	0.491667	16	multiDEGGs filter
xgbLinear.1.10	xgbLinear	none	multiDEGGs filter	25	0.669444	0.791667	0.541667	22	multiDEGGs filter
xgbLinear.1.11	xgbLinear	none	multiDEGGs filter	25	0.576389	0.736111	0.475	10	multiDEGGs filter
xgbLinear.1.12	xgbLinear	none	multiDEGGs filter	25	0.686111	0.833333	0.6	14	multiDEGGs filter
xgbLinear.1.13	xgbLinear	none	multiDEGGs filter	25	0.579167	0.763889	0.491667	16	multiDEGGs filter
xgbLinear.1.14	xgbLinear	none	multiDEGGs filter	25	0.445833	0.805556	0.55	14	multiDEGGs filter
xgbLinear.1.15	xgbLinear	none	multiDEGGs filter	25	0.6625	0.736111	0.508333	10	multiDEGGs filter
xgbLinear.1.16	xgbLinear	none	multiDEGGs filter	25	0.670833	0.805556	0.583333	8	multiDEGGs filter
xgbLinear.2.1	xgbLinear	none	t-test filter	25	0.721528	0.805556	0.583333	25	t-test filter
xgbLinear.2.2	xgbLinear	none	t-test filter	25	0.656944	0.805556	0.516667	25	t-test filter
xgbLinear.2.3	xgbLinear	none	t-test filter	25	0.752778	0.833333	0.566667	25	t-test filter
xgbLinear.2.4	xgbLinear	none	t-test filter	25	0.708333	0.819444	0.525	25	t-test filter
xgbLinear.2.5	xgbLinear	none	t-test filter	25	0.753472	0.833333	0.566667	25	t-test filter
xgbLinear.2.6	xgbLinear	none	t-test filter	25	0.730556	0.805556	0.55	25	t-test filter
xgbLinear.2.7	xgbLinear	none	t-test filter	25	0.736111	0.777778	0.533333	25	t-test filter
xgbLinear.2.8	xgbLinear	none	t-test filter	25	0.796528	0.847222	0.641667	25	t-test filter
xgbLinear.2.9	xgbLinear	none	t-test filter	25	0.694444	0.833333	0.633333	25	t-test filter
xgbLinear.2.10	xgbLinear	none	t-test filter	25	0.690972	0.791667	0.575	25	t-test filter
xgbLinear.2.11	xgbLinear	none	t-test filter	25	0.73125	0.819444	0.591667	25	t-test filter
xgbLinear.2.12	xgbLinear	none	t-test filter	25	0.709722	0.777778	0.533333	25	t-test filter
xgbLinear.2.13	xgbLinear	none	t-test filter	25	0.646528	0.805556	0.583333	25	t-test filter
xgbLinear.2.14	xgbLinear	none	t-test filter	25	0.751389	0.819444	0.558333	25	t-test filter
xgbLinear.2.15	xgbLinear	none	t-test filter	25	0.720833	0.833333	0.6	25	t-test filter
xgbLinear.2.16	xgbLinear	none	t-test filter	25	0.701389	0.847222	0.641667	25	t-test filter
xgbLinear.3.1	xgbLinear	none	Wilcoxon filter	25	0.648611	0.819444	0.591667	25	wilcoxon filter
xgbLinear.3.2	xgbLinear	none	Wilcoxon filter	25	0.553472	0.805556	0.55	25	wilcoxon filter
xgbLinear.3.3	xgbLinear	none	Wilcoxon filter	25	0.633333	0.819444	0.558333	25	wilcoxon filter
xgbLinear.3.4	xgbLinear	none	Wilcoxon filter	25	0.625	0.777778	0.5	25	wilcoxon filter
xgbLinear.3.5	xgbLinear	none	Wilcoxon filter	25	0.621528	0.805556	0.583333	25	wilcoxon filter
xgbLinear.3.6	xgbLinear	none	Wilcoxon filter	25	0.603472	0.777778	0.533333	25	wilcoxon filter
xgbLinear.3.7	xgbLinear	none	Wilcoxon filter	25	0.598611	0.819444	0.558333	25	wilcoxon filter
xgbLinear.3.8	xgbLinear	none	Wilcoxon filter	25	0.639583	0.805556	0.583333	25	wilcoxon filter
xgbLinear.3.9	xgbLinear	none	Wilcoxon filter	25	0.639583	0.791667	0.541667	25	wilcoxon filter
xgbLinear.3.10	xgbLinear	none	Wilcoxon filter	25	0.629861	0.777778	0.5	25	wilcoxon filter
xgbLinear.3.11	xgbLinear	none	Wilcoxon filter	25	0.598611	0.805556	0.516667	25	wilcoxon filter
xgbLinear.3.12	xgbLinear	none	Wilcoxon filter	25	0.502778	0.777778	0.5	25	wilcoxon filter
xgbLinear.3.13	xgbLinear	none	Wilcoxon filter	25	0.574306	0.791667	0.475	25	wilcoxon filter
xgbLinear.3.14	xgbLinear	none	Wilcoxon filter	25	0.586111	0.777778	0.533333	25	wilcoxon filter
xgbLinear.3.15	xgbLinear	none	Wilcoxon filter	25	0.548611	0.777778	0.5	25	wilcoxon filter
xgbLinear.3.16	xgbLinear	none	Wilcoxon filter	25	0.575	0.777778	0.533333	25	wilcoxon filter
xgbLinear.4.1	xgbLinear	none	RF filter	25	0.727778	0.847222	0.608333	25	rf filter
xgbLinear.4.2	xgbLinear	none	RF filter	25	0.714583	0.819444	0.558333	25	rf filter
xgbLinear.4.3	xgbLinear	none	RF filter	25	0.719444	0.833333	0.566667	25	rf filter
xgbLinear.4.4	xgbLinear	none	RF filter	25	0.780556	0.805556	0.55	25	rf filter
xgbLinear.4.5	xgbLinear	none	RF filter	25	0.776389	0.819444	0.591667	25	rf filter
xgbLinear.4.6	xgbLinear	none	RF filter	25	0.718056	0.791667	0.508333	25	rf filter
xgbLinear.4.7	xgbLinear	none	RF filter	25	0.702778	0.805556	0.516667	25	rf filter
xgbLinear.4.8	xgbLinear	none	RF filter	25	0.748611	0.805556	0.583333	25	rf filter
xgbLinear.4.9	xgbLinear	none	RF filter	25	0.764583	0.833333	0.566667	25	rf filter
xgbLinear.4.10	xgbLinear	none	RF filter	25	0.698611	0.805556	0.55	25	rf filter
xgbLinear.4.11	xgbLinear	none	RF filter	25	0.739583	0.819444	0.558333	25	rf filter
xgbLinear.4.12	xgbLinear	none	RF filter	25	0.694444	0.805556	0.516667	25	rf filter
xgbLinear.4.13	xgbLinear	none	RF filter	25	0.731944	0.819444	0.558333	25	rf filter
xgbLinear.4.14	xgbLinear	none	RF filter	25	0.745833	0.805556	0.583333	25	rf filter
xgbLinear.4.15	xgbLinear	none	RF filter	25	0.755556	0.819444	0.558333	25	rf filter
xgbLinear.4.16	xgbLinear	none	RF filter	25	0.692361	0.805556	0.55	25	rf filter
xgbLinear.5.1	xgbLinear	none	Elastic Net filter	25	0.659722	0.819444	0.525	25	glmnet filter
xgbLinear.5.2	xgbLinear	none	Elastic Net filter	25	0.553472	0.777778	0.5	25	glmnet filter
xgbLinear.5.3	xgbLinear	none	Elastic Net filter	25	0.631944	0.75	0.45	25	glmnet filter
xgbLinear.5.4	xgbLinear	none	Elastic Net filter	25	0.552083	0.791667	0.508333	25	glmnet filter
xgbLinear.5.5	xgbLinear	none	Elastic Net filter	25	0.661806	0.833333	0.6	25	glmnet filter
xgbLinear.5.6	xgbLinear	none	Elastic Net filter	25	0.593056	0.819444	0.525	25	glmnet filter
xgbLinear.5.7	xgbLinear	none	Elastic Net filter	25	0.547917	0.791667	0.508333	25	glmnet filter
xgbLinear.5.8	xgbLinear	none	Elastic Net filter	25	0.679167	0.805556	0.583333	25	glmnet filter
xgbLinear.5.9	xgbLinear	none	Elastic Net filter	25	0.627083	0.819444	0.525	25	glmnet filter
xgbLinear.5.10	xgbLinear	none	Elastic Net filter	25	0.677778	0.819444	0.525	25	glmnet filter
xgbLinear.5.11	xgbLinear	none	Elastic Net filter	25	0.647222	0.819444	0.558333	25	glmnet filter
xgbLinear.5.12	xgbLinear	none	Elastic Net filter	25	0.488194	0.763889	0.491667	25	glmnet filter
xgbLinear.5.13	xgbLinear	none	Elastic Net filter	25	0.608333	0.791667	0.508333	25	glmnet filter
xgbLinear.5.14	xgbLinear	none	Elastic Net filter	25	0.673611	0.805556	0.583333	25	glmnet filter
xgbLinear.5.15	xgbLinear	none	Elastic Net filter	25	0.60625	0.833333	0.566667	25	glmnet filter
xgbLinear.5.16	xgbLinear	none	Elastic Net filter	25	0.541667	0.777778	0.466667	25	glmnet filter
xgbLinear.6.1	xgbLinear	none	PLS filter	25	0.670833	0.819444	0.558333	25	pls filter
xgbLinear.6.2	xgbLinear	none	PLS filter	25	0.509722	0.805556	0.55	25	pls filter
xgbLinear.6.3	xgbLinear	none	PLS filter	25	0.614583	0.763889	0.491667	25	pls filter
xgbLinear.6.4	xgbLinear	none	PLS filter	25	0.616667	0.763889	0.525	25	pls filter
xgbLinear.6.5	xgbLinear	none	PLS filter	25	0.690278	0.805556	0.55	25	pls filter
xgbLinear.6.6	xgbLinear	none	PLS filter	25	0.565278	0.777778	0.5	25	pls filter
xgbLinear.6.7	xgbLinear	none	PLS filter	25	0.53125	0.777778	0.5	25	pls filter
xgbLinear.6.8	xgbLinear	none	PLS filter	25	0.626389	0.805556	0.55	25	pls filter
xgbLinear.6.9	xgbLinear	none	PLS filter	25	0.535417	0.777778	0.533333	25	pls filter
xgbLinear.6.10	xgbLinear	none	PLS filter	25	0.566667	0.791667	0.475	25	pls filter
xgbLinear.6.11	xgbLinear	none	PLS filter	25	0.704167	0.791667	0.508333	25	pls filter
xgbLinear.6.12	xgbLinear	none	PLS filter	25	0.509722	0.763889	0.525	25	pls filter
xgbLinear.6.13	xgbLinear	none	PLS filter	25	0.618056	0.777778	0.466667	25	pls filter
xgbLinear.6.14	xgbLinear	none	PLS filter	25	0.609028	0.805556	0.55	25	pls filter
xgbLinear.6.15	xgbLinear	none	PLS filter	25	0.629167	0.819444	0.558333	25	pls filter
xgbLinear.6.16	xgbLinear	none	PLS filter	25	0.609722	0.777778	0.5	25	pls filter
glmnet.1.17	glmnet	none	ReliefF filter	25	0.483333	0.777778	0.466667	9	relieff_filter
glmnet.1.21	glmnet	none	ReliefF filter	25	0.594444	0.819444	0.525	8	relieff_filter
glmnet.1.31	glmnet	none	ReliefF filter	25	0.561111	0.791667	0.541667	11	relieff_filter
glmnet.1.41	glmnet	none	ReliefF filter	25	0.5875	0.805556	0.516667	10	relieff_filter
glmnet.1.51	glmnet	none	ReliefF filter	25	0.508333	0.819444	0.525	5	relieff_filter
glmnet.1.61	glmnet	none	ReliefF filter	25	0.605556	0.791667	0.475	11	relieff_filter
glmnet.1.71	glmnet	none	ReliefF filter	25	0.472222	0.75	0.45	11	relieff_filter
glmnet.1.81	glmnet	none	ReliefF filter	25	0.6125	0.777778	0.466667	10	relieff_filter
glmnet.1.91	glmnet	none	ReliefF filter	25	0.445833	0.777778	0.5	8	relieff_filter
glmnet.1.101	glmnet	none	ReliefF filter	25	0.581944	0.777778	0.5	9	relieff_filter
glmnet.1.111	glmnet	none	ReliefF filter	25	0.563889	0.791667	0.475	8	relieff_filter
glmnet.1.121	glmnet	none	ReliefF filter	25	0.580556	0.819444	0.558333	11	relieff_filter
glmnet.1.131	glmnet	none	ReliefF filter	25	0.622222	0.791667	0.508333	8	relieff_filter
glmnet.1.141	glmnet	none	ReliefF filter	25	0.488889	0.805556	0.483333	10	relieff_filter
glmnet.1.151	glmnet	none	ReliefF filter	25	0.608333	0.819444	0.525	9	relieff_filter
glmnet.1.161	glmnet	none	ReliefF filter	25	0.527778	0.75	0.45	9	relieff_filter
glmnet.2.17	glmnet	none	Boruta filter	25	0.620833	0.777778	0.533333	12	boruta_filter
glmnet.2.21	glmnet	none	Boruta filter	25	0.680556	0.819444	0.525	13	boruta_filter
glmnet.2.31	glmnet	none	Boruta filter	25	0.733333	0.819444	0.558333	11	boruta_filter
glmnet.2.41	glmnet	none	Boruta filter	25	0.643056	0.819444	0.558333	14	boruta_filter
glmnet.2.51	glmnet	none	Boruta filter	25	0.656944	0.791667	0.541667	10	boruta_filter
glmnet.2.61	glmnet	none	Boruta filter	25	0.644444	0.805556	0.55	13	boruta_filter
glmnet.2.71	glmnet	none	Boruta filter	25	0.663889	0.819444	0.591667	13	boruta_filter
glmnet.2.81	glmnet	none	Boruta filter	25	0.645833	0.847222	0.608333	14	boruta_filter
glmnet.2.91	glmnet	none	Boruta filter	25	0.681944	0.833333	0.6	17	boruta_filter
glmnet.2.101	glmnet	none	Boruta filter	25	0.630556	0.805556	0.55	15	boruta_filter
glmnet.2.111	glmnet	none	Boruta filter	25	0.676389	0.763889	0.525	12	boruta_filter
glmnet.2.121	glmnet	none	Boruta filter	25	0.720833	0.861111	0.65	13	boruta_filter
glmnet.2.131	glmnet	none	Boruta filter	25	0.704167	0.777778	0.5	13	boruta_filter
glmnet.2.141	glmnet	none	Boruta filter	25	0.725	0.805556	0.55	18	boruta_filter
glmnet.2.151	glmnet	none	Boruta filter	25	0.665278	0.777778	0.5	12	boruta_filter
glmnet.2.161	glmnet	none	Boruta filter	25	0.695833	0.819444	0.525	12	boruta_filter
pls.1.17	pls	none	ReliefF filter	25	0.495833	0.763889	0.525	25	relieff_filter
pls.1.21	pls	none	ReliefF filter	25	0.695833	0.791667	0.475	25	relieff_filter
pls.1.31	pls	none	ReliefF filter	25	0.604167	0.791667	0.508333	25	relieff_filter
pls.1.41	pls	none	ReliefF filter	25	0.572222	0.736111	0.441667	25	relieff_filter
pls.1.51	pls	none	ReliefF filter	25	0.581944	0.791667	0.541667	25	relieff_filter
pls.1.61	pls	none	ReliefF filter	25	0.652778	0.833333	0.6	25	relieff_filter
pls.1.71	pls	none	ReliefF filter	25	0.665278	0.763889	0.491667	25	relieff_filter
pls.1.81	pls	none	ReliefF filter	25	0.686111	0.805556	0.583333	25	relieff_filter
pls.1.91	pls	none	ReliefF filter	25	0.55	0.833333	0.6	25	relieff_filter
pls.1.101	pls	none	ReliefF filter	25	0.5375	0.791667	0.575	25	relieff_filter
pls.1.111	pls	none	ReliefF filter	25	0.716667	0.819444	0.525	25	relieff_filter
pls.1.121	pls	none	ReliefF filter	25	0.656944	0.819444	0.591667	25	relieff_filter
pls.1.131	pls	none	ReliefF filter	25	0.645833	0.791667	0.541667	25	relieff_filter
pls.1.141	pls	none	ReliefF filter	25	0.5	0.736111	0.441667	25	relieff_filter
pls.1.151	pls	none	ReliefF filter	25	0.643056	0.819444	0.591667	25	relieff_filter
pls.1.161	pls	none	ReliefF filter	25	0.675	0.791667	0.575	25	relieff_filter
pls.2.17	pls	none	Boruta filter	25	0.652778	0.805556	0.583333	30	boruta_filter
pls.2.21	pls	none	Boruta filter	25	0.725	0.833333	0.633333	28	boruta_filter
pls.2.31	pls	none	Boruta filter	25	0.636111	0.819444	0.558333	23	boruta_filter
pls.2.41	pls	none	Boruta filter	25	0.580556	0.791667	0.541667	24	boruta_filter
pls.2.51	pls	none	Boruta filter	25	0.618056	0.805556	0.516667	35	boruta_filter
pls.2.61	pls	none	Boruta filter	25	0.743056	0.791667	0.575	28	boruta_filter
pls.2.71	pls	none	Boruta filter	25	0.598611	0.777778	0.5	34	boruta_filter
pls.2.81	pls	none	Boruta filter	25	0.5	0.819444	0.558333	30	boruta_filter
pls.2.91	pls	none	Boruta filter	25	0.633333	0.791667	0.541667	30	boruta_filter
pls.2.101	pls	none	Boruta filter	25	0.633333	0.777778	0.5	27	boruta_filter
pls.2.111	pls	none	Boruta filter	25	0.759722	0.819444	0.558333	31	boruta_filter
pls.2.121	pls	none	Boruta filter	25	0.7375	0.833333	0.633333	29	boruta_filter
pls.2.131	pls	none	Boruta filter	25	0.630556	0.819444	0.591667	27	boruta_filter
pls.2.141	pls	none	Boruta filter	25	0.615278	0.722222	0.466667	27	boruta_filter
pls.2.151	pls	none	Boruta filter	25	0.551389	0.805556	0.583333	25	boruta_filter
pls.2.161	pls	none	Boruta filter	25	0.568056	0.75	0.55	22	boruta_filter
pda.1.17	pda	none	ReliefF filter	25	0.423611	0.722222	0.466667	25	relieff_filter
pda.1.21	pda	none	ReliefF filter	25	0.611111	0.791667	0.575	25	relieff_filter
pda.1.31	pda	none	ReliefF filter	25	0.573611	0.722222	0.6	25	relieff_filter
pda.1.41	pda	none	ReliefF filter	25	0.4625	0.736111	0.508333	25	relieff_filter
pda.1.51	pda	none	ReliefF filter	25	0.425	0.736111	0.508333	25	relieff_filter
pda.1.61	pda	none	ReliefF filter	25	0.568056	0.722222	0.533333	25	relieff_filter
pda.1.71	pda	none	ReliefF filter	25	0.448611	0.694444	0.416667	25	relieff_filter
pda.1.81	pda	none	ReliefF filter	25	0.413889	0.708333	0.491667	25	relieff_filter
pda.1.91	pda	none	ReliefF filter	25	0.420833	0.736111	0.541667	25	relieff_filter
pda.1.101	pda	none	ReliefF filter	25	0.469444	0.736111	0.541667	25	relieff_filter
pda.1.111	pda	none	ReliefF filter	25	0.476389	0.722222	0.466667	25	relieff_filter
pda.1.121	pda	none	ReliefF filter	25	0.608333	0.763889	0.525	25	relieff_filter
pda.1.131	pda	none	ReliefF filter	25	0.598611	0.736111	0.541667	25	relieff_filter
pda.1.141	pda	none	ReliefF filter	25	0.397222	0.652778	0.425	25	relieff_filter
pda.1.151	pda	none	ReliefF filter	25	0.388889	0.736111	0.508333	25	relieff_filter
pda.1.161	pda	none	ReliefF filter	25	0.504167	0.694444	0.483333	25	relieff_filter
pda.2.17	pda	none	Boruta filter	25	0.645833	0.75	0.583333	33	boruta_filter
pda.2.21	pda	none	Boruta filter	25	0.558333	0.777778	0.5	24	boruta_filter
pda.2.31	pda	none	Boruta filter	25	0.698611	0.763889	0.658333	23	boruta_filter
pda.2.41	pda	none	Boruta filter	25	0.505	0.694444	0.416667	25	boruta_filter
pda.2.51	pda	none	Boruta filter	25	0.633333	0.736111	0.541667	27	boruta_filter
pda.2.61	pda	none	Boruta filter	25	0.541667	0.722222	0.466667	32	boruta_filter
pda.2.71	pda	none	Boruta filter	25	0.677778	0.819444	0.591667	33	boruta_filter
pda.2.81	pda	none	Boruta filter	25	0.679167	0.777778	0.566667	31	boruta_filter
pda.2.91	pda	none	Boruta filter	25	0.465278	0.763889	0.591667	34	boruta_filter
pda.2.101	pda	none	Boruta filter	25	0.533333	0.763889	0.525	25	boruta_filter
pda.2.111	pda	none	Boruta filter	25	0.622222	0.708333	0.458333	27	boruta_filter
pda.2.121	pda	none	Boruta filter	25	0.533333	0.722222	0.533333	30	boruta_filter
pda.2.131	pda	none	Boruta filter	25	0.579167	0.763889	0.591667	23	boruta_filter
pda.2.141	pda	none	Boruta filter	25	0.693056	0.75	0.516667	29	boruta_filter
pda.2.151	pda	none	Boruta filter	25	0.530556	0.708333	0.491667	24	boruta_filter
pda.2.161	pda	none	Boruta filter	25	0.529167	0.680556	0.475	25	boruta_filter
svmPoly.1.17	svmPoly	none	ReliefF filter	25	0.431944	0.763889	0.491667	25	relieff_filter
svmPoly.1.21	svmPoly	none	ReliefF filter	25	0.633333	0.805556	0.516667	25	relieff_filter
svmPoly.1.31	svmPoly	none	ReliefF filter	25	0.493056	0.708333	0.425	25	relieff_filter
svmPoly.1.41	svmPoly	none	ReliefF filter	25	0.551389	0.791667	0.508333	25	relieff_filter
svmPoly.1.51	svmPoly	none	ReliefF filter	25	0.494444	0.791667	0.508333	25	relieff_filter
svmPoly.1.61	svmPoly	none	ReliefF filter	25	0.590278	0.791667	0.508333	25	relieff_filter
svmPoly.1.71	svmPoly	none	ReliefF filter	25	0.463889	0.736111	0.441667	25	relieff_filter
svmPoly.1.81	svmPoly	none	ReliefF filter	25	0.538889	0.777778	0.466667	25	relieff_filter
svmPoly.1.91	svmPoly	none	ReliefF filter	25	0.484722	0.805556	0.516667	25	relieff_filter
svmPoly.1.101	svmPoly	none	ReliefF filter	25	0.551389	0.763889	0.525	25	relieff_filter
svmPoly.1.111	svmPoly	none	ReliefF filter	25	0.643056	0.805556	0.483333	25	relieff_filter
svmPoly.1.121	svmPoly	none	ReliefF filter	25	0.488889	0.833333	0.533333	25	relieff_filter
svmPoly.1.131	svmPoly	none	ReliefF filter	25	0.630556	0.819444	0.525	25	relieff_filter
svmPoly.1.141	svmPoly	none	ReliefF filter	25	0.4625	0.777778	0.466667	25	relieff_filter
svmPoly.1.151	svmPoly	none	ReliefF filter	25	0.55	0.819444	0.558333	25	relieff_filter
svmPoly.1.161	svmPoly	none	ReliefF filter	25	0.556944	0.777778	0.466667	25	relieff_filter
svmPoly.2.17	svmPoly	none	Boruta filter	25	0.730556	0.75	0.516667	28	boruta_filter
svmPoly.2.21	svmPoly	none	Boruta filter	25	0.697222	0.847222	0.641667	31	boruta_filter
svmPoly.2.31	svmPoly	none	Boruta filter	25	0.698611	0.819444	0.591667	27	boruta_filter
svmPoly.2.41	svmPoly	none	Boruta filter	25	0.719444	0.819444	0.625	24	boruta_filter
svmPoly.2.51	svmPoly	none	Boruta filter	25	0.704167	0.777778	0.533333	26	boruta_filter
svmPoly.2.61	svmPoly	none	Boruta filter	25	0.719444	0.791667	0.541667	26	boruta_filter
svmPoly.2.71	svmPoly	none	Boruta filter	25	0.593056	0.763889	0.525	33	boruta_filter
svmPoly.2.81	svmPoly	none	Boruta filter	25	0.731944	0.819444	0.558333	30	boruta_filter
svmPoly.2.91	svmPoly	none	Boruta filter	25	0.670833	0.833333	0.6	29	boruta_filter
svmPoly.2.101	svmPoly	none	Boruta filter	25	0.629167	0.777778	0.5	26	boruta_filter
svmPoly.2.111	svmPoly	none	Boruta filter	25	0.801389	0.805556	0.616667	33	boruta_filter
svmPoly.2.121	svmPoly	none	Boruta filter	25	0.736111	0.819444	0.625	26	boruta_filter
svmPoly.2.131	svmPoly	none	Boruta filter	25	0.705556	0.791667	0.508333	23	boruta_filter
svmPoly.2.141	svmPoly	none	Boruta filter	25	0.661111	0.763889	0.525	29	boruta_filter
svmPoly.2.151	svmPoly	none	Boruta filter	25	0.622222	0.763889	0.491667	24	boruta_filter
svmPoly.2.161	svmPoly	none	Boruta filter	25	0.6875	0.819444	0.625	26	boruta_filter
gbm.1.17	gbm	none	ReliefF filter	25	0.545833	0.777778	0.466667	25	relieff_filter
gbm.1.21	gbm	none	ReliefF filter	25	0.629167	0.791667	0.541667	25	relieff_filter
gbm.1.31	gbm	none	ReliefF filter	25	0.5375	0.833333	0.533333	25	relieff_filter
gbm.1.41	gbm	none	ReliefF filter	25	0.577778	0.805556	0.483333	25	relieff_filter
gbm.1.51	gbm	none	ReliefF filter	25	0.431944	0.736111	0.475	25	relieff_filter
gbm.1.61	gbm	none	ReliefF filter	25	0.5125	0.777778	0.466667	25	relieff_filter
gbm.1.71	gbm	none	ReliefF filter	25	0.418056	0.763889	0.458333	25	relieff_filter
gbm.1.81	gbm	none	ReliefF filter	25	0.545833	0.833333	0.566667	25	relieff_filter
gbm.1.91	gbm	none	ReliefF filter	25	0.645833	0.833333	0.566667	25	relieff_filter
gbm.1.101	gbm	none	ReliefF filter	25	0.518056	0.791667	0.475	25	relieff_filter
gbm.1.111	gbm	none	ReliefF filter	25	0.463889	0.819444	0.525	25	relieff_filter
gbm.1.121	gbm	none	ReliefF filter	25	0.608333	0.777778	0.5	25	relieff_filter
gbm.1.131	gbm	none	ReliefF filter	25	0.558333	0.791667	0.508333	25	relieff_filter
gbm.1.141	gbm	none	ReliefF filter	25	0.476389	0.75	0.45	25	relieff_filter
gbm.1.151	gbm	none	ReliefF filter	25	0.486111	0.791667	0.508333	25	relieff_filter
gbm.1.161	gbm	none	ReliefF filter	25	0.4875	0.833333	0.566667	25	relieff_filter
gbm.2.17	gbm	none	Boruta filter	25	0.6125	0.819444	0.625	30	boruta_filter
gbm.2.21	gbm	none	Boruta filter	25	0.8	0.875	0.691667	24	boruta_filter
gbm.2.31	gbm	none	Boruta filter	25	0.651389	0.833333	0.6	24	boruta_filter
gbm.2.41	gbm	none	Boruta filter	25	0.780556	0.819444	0.591667	24	boruta_filter
gbm.2.51	gbm	none	Boruta filter	25	0.659722	0.791667	0.508333	30	boruta_filter
gbm.2.61	gbm	none	Boruta filter	25	0.668056	0.777778	0.533333	26	boruta_filter
gbm.2.71	gbm	none	Boruta filter	25	0.740278	0.819444	0.525	33	boruta_filter
gbm.2.81	gbm	none	Boruta filter	25	0.634722	0.833333	0.566667	25	boruta_filter
gbm.2.91	gbm	none	Boruta filter	25	0.631944	0.819444	0.558333	34	boruta_filter
gbm.2.101	gbm	none	Boruta filter	25	0.6875	0.805556	0.516667	27	boruta_filter
gbm.2.111	gbm	none	Boruta filter	25	0.784722	0.819444	0.658333	32	boruta_filter
gbm.2.121	gbm	none	Boruta filter	25	0.736111	0.819444	0.591667	29	boruta_filter
gbm.2.131	gbm	none	Boruta filter	25	0.655556	0.833333	0.633333	22	boruta_filter
gbm.2.141	gbm	none	Boruta filter	25	0.654167	0.777778	0.566667	31	boruta_filter
gbm.2.151	gbm	none	Boruta filter	25	0.697222	0.819444	0.625	29	boruta_filter
gbm.2.161	gbm	none	Boruta filter	25	0.606944	0.75	0.45	24	boruta_filter
rf.1.17	rf	none	ReliefF filter	25	0.504861	0.805556	0.483333	25	relieff_filter
rf.1.21	rf	none	ReliefF filter	25	0.613889	0.819444	0.491667	25	relieff_filter
rf.1.31	rf	none	ReliefF filter	25	0.55	0.819444	0.491667	25	relieff_filter
rf.1.41	rf	none	ReliefF filter	25	0.456944	0.791667	0.475	25	relieff_filter
rf.1.51	rf	none	ReliefF filter	25	0.559028	0.791667	0.508333	25	relieff_filter
rf.1.61	rf	none	ReliefF filter	25	0.551389	0.763889	0.458333	25	relieff_filter
rf.1.71	rf	none	ReliefF filter	25	0.394444	0.777778	0.466667	25	relieff_filter
rf.1.81	rf	none	ReliefF filter	25	0.575694	0.805556	0.483333	25	relieff_filter
rf.1.91	rf	none	ReliefF filter	25	0.500694	0.819444	0.491667	25	relieff_filter
rf.1.101	rf	none	ReliefF filter	25	0.527778	0.805556	0.483333	25	relieff_filter
rf.1.111	rf	none	ReliefF filter	25	0.515278	0.819444	0.491667	25	relieff_filter
rf.1.121	rf	none	ReliefF filter	25	0.654861	0.819444	0.491667	25	relieff_filter
rf.1.131	rf	none	ReliefF filter	25	0.58125	0.819444	0.491667	25	relieff_filter
rf.1.141	rf	none	ReliefF filter	25	0.508333	0.763889	0.458333	25	relieff_filter
rf.1.151	rf	none	ReliefF filter	25	0.594444	0.791667	0.475	25	relieff_filter
rf.1.161	rf	none	ReliefF filter	25	0.519444	0.805556	0.483333	25	relieff_filter
rf.2.17	rf	none	Boruta filter	25	0.686806	0.805556	0.55	27	boruta_filter
rf.2.21	rf	none	Boruta filter	25	0.661111	0.819444	0.591667	26	boruta_filter
rf.2.31	rf	none	Boruta filter	25	0.657639	0.833333	0.633333	25	boruta_filter
rf.2.41	rf	none	Boruta filter	25	0.710417	0.833333	0.6	30	boruta_filter
rf.2.51	rf	none	Boruta filter	25	0.709722	0.833333	0.566667	31	boruta_filter
rf.2.61	rf	none	Boruta filter	25	0.778472	0.791667	0.508333	23	boruta_filter
rf.2.71	rf	none	Boruta filter	25	0.728472	0.777778	0.466667	31	boruta_filter
rf.2.81	rf	none	Boruta filter	25	0.688194	0.819444	0.558333	30	boruta_filter
rf.2.91	rf	none	Boruta filter	25	0.7125	0.791667	0.541667	32	boruta_filter
rf.2.101	rf	none	Boruta filter	25	0.66875	0.819444	0.591667	38	boruta_filter
rf.2.111	rf	none	Boruta filter	25	0.735417	0.819444	0.591667	27	boruta_filter
rf.2.121	rf	none	Boruta filter	25	0.691667	0.819444	0.558333	37	boruta_filter
rf.2.131	rf	none	Boruta filter	25	0.71875	0.819444	0.525	25	boruta_filter
rf.2.141	rf	none	Boruta filter	25	0.640972	0.847222	0.641667	27	boruta_filter
rf.2.151	rf	none	Boruta filter	25	0.757639	0.819444	0.591667	25	boruta_filter
rf.2.161	rf	none	Boruta filter	25	0.689583	0.805556	0.55	23	boruta_filter
xgbTree.1.17	xgbTree	none	ReliefF filter	25	0.430556	0.777778	0.466667	25	relieff_filter
xgbTree.1.21	xgbTree	none	ReliefF filter	25	0.638194	0.819444	0.491667	25	relieff_filter
xgbTree.1.31	xgbTree	none	ReliefF filter	25	0.477778	0.805556	0.483333	25	relieff_filter
xgbTree.1.41	xgbTree	none	ReliefF filter	25	0.472917	0.777778	0.466667	25	relieff_filter
xgbTree.1.51	xgbTree	none	ReliefF filter	25	0.488889	0.777778	0.5	25	relieff_filter
xgbTree.1.61	xgbTree	none	ReliefF filter	25	0.555556	0.763889	0.458333	25	relieff_filter
xgbTree.1.71	xgbTree	none	ReliefF filter	25	0.334722	0.777778	0.466667	25	relieff_filter
xgbTree.1.81	xgbTree	none	ReliefF filter	25	0.525694	0.791667	0.508333	25	relieff_filter
xgbTree.1.91	xgbTree	none	ReliefF filter	25	0.455556	0.819444	0.491667	25	relieff_filter
xgbTree.1.101	xgbTree	none	ReliefF filter	25	0.483333	0.791667	0.475	25	relieff_filter
xgbTree.1.111	xgbTree	none	ReliefF filter	25	0.488889	0.805556	0.516667	25	relieff_filter
xgbTree.1.121	xgbTree	none	ReliefF filter	25	0.539583	0.777778	0.466667	25	relieff_filter
xgbTree.1.131	xgbTree	none	ReliefF filter	25	0.568056	0.791667	0.475	25	relieff_filter
xgbTree.1.141	xgbTree	none	ReliefF filter	25	0.520833	0.777778	0.466667	25	relieff_filter
xgbTree.1.151	xgbTree	none	ReliefF filter	25	0.594444	0.805556	0.516667	25	relieff_filter
xgbTree.1.161	xgbTree	none	ReliefF filter	25	0.506944	0.805556	0.483333	25	relieff_filter
xgbTree.2.17	xgbTree	none	Boruta filter	25	0.621528	0.805556	0.516667	24	boruta_filter
xgbTree.2.21	xgbTree	none	Boruta filter	25	0.782639	0.861111	0.683333	24	boruta_filter
xgbTree.2.31	xgbTree	none	Boruta filter	25	0.740972	0.833333	0.6	28	boruta_filter
xgbTree.2.41	xgbTree	none	Boruta filter	25	0.743056	0.819444	0.525	25	boruta_filter
xgbTree.2.51	xgbTree	none	Boruta filter	25	0.54375	0.736111	0.508333	27	boruta_filter
xgbTree.2.61	xgbTree	none	Boruta filter	25	0.680556	0.791667	0.508333	23	boruta_filter
xgbTree.2.71	xgbTree	none	Boruta filter	25	0.638889	0.791667	0.508333	31	boruta_filter
xgbTree.2.81	xgbTree	none	Boruta filter	25	0.586111	0.791667	0.508333	30	boruta_filter
xgbTree.2.91	xgbTree	none	Boruta filter	25	0.670833	0.722222	0.5	30	boruta_filter
xgbTree.2.101	xgbTree	none	Boruta filter	25	0.668056	0.763889	0.525	28	boruta_filter
xgbTree.2.111	xgbTree	none	Boruta filter	25	0.697222	0.833333	0.666667	28	boruta_filter
xgbTree.2.121	xgbTree	none	Boruta filter	25	0.715972	0.861111	0.65	33	boruta_filter
xgbTree.2.131	xgbTree	none	Boruta filter	25	0.629861	0.833333	0.566667	26	boruta_filter
xgbTree.2.141	xgbTree	none	Boruta filter	25	0.634028	0.833333	0.566667	30	boruta_filter
xgbTree.2.151	xgbTree	none	Boruta filter	25	0.731944	0.833333	0.633333	24	boruta_filter
xgbTree.2.161	xgbTree	none	Boruta filter	25	0.709722	0.805556	0.55	29	boruta_filter
xgbLinear.1.17	xgbLinear	none	ReliefF filter	25	0.584722	0.763889	0.458333	25	relieff_filter
xgbLinear.1.21	xgbLinear	none	ReliefF filter	25	0.621528	0.791667	0.541667	25	relieff_filter
xgbLinear.1.31	xgbLinear	none	ReliefF filter	25	0.554167	0.833333	0.566667	25	relieff_filter
xgbLinear.1.41	xgbLinear	none	ReliefF filter	25	0.502778	0.777778	0.466667	25	relieff_filter
xgbLinear.1.51	xgbLinear	none	ReliefF filter	25	0.470833	0.763889	0.491667	25	relieff_filter
xgbLinear.1.61	xgbLinear	none	ReliefF filter	25	0.5625	0.763889	0.458333	25	relieff_filter
xgbLinear.1.71	xgbLinear	none	ReliefF filter	25	0.448611	0.763889	0.458333	25	relieff_filter
xgbLinear.1.81	xgbLinear	none	ReliefF filter	25	0.526389	0.833333	0.533333	25	relieff_filter
xgbLinear.1.91	xgbLinear	none	ReliefF filter	25	0.465278	0.833333	0.566667	25	relieff_filter
xgbLinear.1.101	xgbLinear	none	ReliefF filter	25	0.527778	0.791667	0.475	25	relieff_filter
xgbLinear.1.111	xgbLinear	none	ReliefF filter	25	0.481944	0.791667	0.541667	25	relieff_filter
xgbLinear.1.121	xgbLinear	none	ReliefF filter	25	0.652778	0.805556	0.483333	25	relieff_filter
xgbLinear.1.131	xgbLinear	none	ReliefF filter	25	0.6	0.819444	0.525	25	relieff_filter
xgbLinear.1.141	xgbLinear	none	ReliefF filter	25	0.517361	0.722222	0.433333	25	relieff_filter
xgbLinear.1.151	xgbLinear	none	ReliefF filter	25	0.472222	0.819444	0.558333	25	relieff_filter
xgbLinear.1.161	xgbLinear	none	ReliefF filter	25	0.525	0.777778	0.466667	25	relieff_filter
xgbLinear.2.17	xgbLinear	none	Boruta filter	25	0.670139	0.805556	0.516667	32	boruta_filter
xgbLinear.2.21	xgbLinear	none	Boruta filter	25	0.786111	0.875	0.725	24	boruta_filter
xgbLinear.2.31	xgbLinear	none	Boruta filter	25	0.661806	0.805556	0.55	28	boruta_filter
xgbLinear.2.41	xgbLinear	none	Boruta filter	25	0.613194	0.777778	0.533333	21	boruta_filter
xgbLinear.2.51	xgbLinear	none	Boruta filter	25	0.672222	0.736111	0.441667	27	boruta_filter
xgbLinear.2.61	xgbLinear	none	Boruta filter	25	0.730556	0.763889	0.458333	25	boruta_filter
xgbLinear.2.71	xgbLinear	none	Boruta filter	25	0.68125	0.847222	0.641667	30	boruta_filter
xgbLinear.2.81	xgbLinear	none	Boruta filter	25	0.595833	0.791667	0.508333	35	boruta_filter
xgbLinear.2.91	xgbLinear	none	Boruta filter	25	0.7125	0.847222	0.641667	31	boruta_filter
xgbLinear.2.101	xgbLinear	none	Boruta filter	25	0.755556	0.847222	0.608333	31	boruta_filter
xgbLinear.2.111	xgbLinear	none	Boruta filter	25	0.779167	0.833333	0.6	34	boruta_filter
xgbLinear.2.121	xgbLinear	none	Boruta filter	25	0.852778	0.847222	0.575	24	boruta_filter
xgbLinear.2.131	xgbLinear	none	Boruta filter	25	0.708333	0.833333	0.566667	28	boruta_filter
xgbLinear.2.141	xgbLinear	none	Boruta filter	25	0.7625	0.833333	0.566667	28	boruta_filter
xgbLinear.2.151	xgbLinear	none	Boruta filter	25	0.691667	0.791667	0.541667	28	boruta_filter
xgbLinear.2.161	xgbLinear	none	Boruta filter	25	0.743056	0.777778	0.5	26	boruta_filter

## Sheet: STRAP_Rituximab_25feat_CI_sd
model	filter	mean_AUC	median_AUC	CI_lower	CI_upper	sd_AUC	n_repeats
gbm	multiDEGGs filter	0.643273	0.651736	0.500087	0.755903	0.0709624	16
gbm	Boruta filter	0.687587	0.663889	0.609028	0.794271	0.0624938	16
gbm	t-test filter	0.641493	0.638889	0.534201	0.724132	0.0542932	16
gbm	RF filter	0.619792	0.620139	0.555208	0.690799	0.0411433	16
gbm	Elastic Net filter	0.594271	0.611111	0.476562	0.662674	0.060276	16
gbm	Wilcoxon filter	0.550608	0.559028	0.474479	0.617535	0.0439731	16
gbm	PLS filter	0.506944	0.514583	0.432118	0.572396	0.0471595	16
gbm	ReliefF filter	0.527691	0.527778	0.423264	0.639583	0.0665923	16
glmnet	multiDEGGs filter	0.676606	0.672569	0.577951	0.753733	0.0510894	16
glmnet	Boruta filter	0.674306	0.670833	0.624479	0.730208	0.034273	16
glmnet	t-test filter	0.66033	0.661806	0.559201	0.744965	0.0529626	16
glmnet	RF filter	0.658333	0.668056	0.58125	0.722917	0.0469327	16
glmnet	Elastic Net filter	0.618056	0.621528	0.563021	0.672743	0.0355295	16
glmnet	Wilcoxon filter	0.583681	0.584722	0.505208	0.653646	0.0442516	16
glmnet	PLS filter	0.497483	0.493056	0.436979	0.581076	0.0507232	16
glmnet	ReliefF filter	0.552778	0.572222	0.455729	0.618576	0.0568325	16
pda	multiDEGGs filter	0.72283	0.716667	0.625	0.806424	0.0563347	16
pda	Boruta filter	0.589115	0.56875	0.480174	0.696528	0.0748273	16
pda	t-test filter	0.602691	0.600694	0.524306	0.687326	0.0549	16
pda	RF filter	0.560764	0.574306	0.447743	0.682639	0.0706716	16
pda	Elastic Net filter	0.521224	0.518056	0.434722	0.642014	0.0583024	16
pda	Wilcoxon filter	0.419618	0.427778	0.304688	0.522222	0.0630885	16
pda	PLS filter	0.467448	0.454861	0.397396	0.539931	0.0473445	16
pda	ReliefF filter	0.486892	0.465972	0.392014	0.610069	0.0794625	16
pls	multiDEGGs filter	0.709288	0.7125	0.61684	0.797917	0.0548443	16
pls	Boruta filter	0.636458	0.631944	0.519271	0.753472	0.0733977	16
pls	t-test filter	0.634115	0.636806	0.560764	0.687847	0.037792	16
pls	RF filter	0.663194	0.654167	0.588194	0.762847	0.0544142	16
pls	Elastic Net filter	0.639583	0.646528	0.557986	0.717361	0.0507505	16
pls	Wilcoxon filter	0.493403	0.505556	0.390451	0.562153	0.0529614	16
pls	PLS filter	0.513368	0.513889	0.422917	0.586806	0.0454229	16
pls	ReliefF filter	0.617448	0.644444	0.497396	0.708854	0.0700381	16
rf	multiDEGGs filter	0.635286	0.642708	0.537066	0.696701	0.046464	16
rf	Boruta filter	0.702257	0.700694	0.647222	0.77066	0.0369085	16
rf	t-test filter	0.718316	0.715625	0.686198	0.752778	0.0228961	16
rf	RF filter	0.7227	0.726042	0.662413	0.771007	0.0358849	16
rf	Elastic Net filter	0.692144	0.690972	0.595399	0.755729	0.0484168	16
rf	Wilcoxon filter	0.680946	0.679514	0.641927	0.717622	0.0215628	16
rf	PLS filter	0.662283	0.664931	0.591753	0.72934	0.0436295	16
rf	ReliefF filter	0.538021	0.538889	0.417882	0.639497	0.0622745	16
svmPoly	multiDEGGs filter	0.634288	0.644444	0.498611	0.735938	0.0674867	16
svmPoly	Boruta filter	0.694271	0.701389	0.603993	0.77691	0.0508919	16
svmPoly	t-test filter	0.659635	0.665278	0.565625	0.738542	0.0506122	16
svmPoly	RF filter	0.676302	0.665278	0.617882	0.748437	0.0401914	16
svmPoly	Elastic Net filter	0.60816	0.606944	0.541493	0.685243	0.0428411	16
svmPoly	Wilcoxon filter	0.57934	0.574306	0.534896	0.643924	0.0345454	16
svmPoly	PLS filter	0.556076	0.545139	0.488542	0.634549	0.0399552	16
svmPoly	ReliefF filter	0.53533	0.544444	0.443403	0.63941	0.0652077	16
xgbLinear	multiDEGGs filter	0.611502	0.598611	0.490104	0.682986	0.0635417	16
xgbLinear	Boruta filter	0.713542	0.710417	0.602344	0.827778	0.0663447	16
xgbLinear	t-test filter	0.718924	0.721181	0.650434	0.780382	0.0373957	16
xgbLinear	RF filter	0.731944	0.729861	0.693142	0.778993	0.0283936	16
xgbLinear	Elastic Net filter	0.609332	0.617708	0.508247	0.678646	0.0582787	16
xgbLinear	Wilcoxon filter	0.598655	0.601042	0.519965	0.645226	0.0402582	16
xgbLinear	PLS filter	0.600434	0.612153	0.509722	0.698958	0.0600384	16
xgbLinear	ReliefF filter	0.532118	0.525694	0.454861	0.641059	0.0598999	16
xgbTree	multiDEGGs filter	0.636285	0.632639	0.501736	0.754167	0.069577	16
xgbTree	Boruta filter	0.674696	0.675694	0.559635	0.767795	0.0633999	16
xgbTree	t-test filter	0.686241	0.690972	0.621788	0.744531	0.0358522	16
xgbTree	RF filter	0.672049	0.679167	0.572049	0.738715	0.051935	16
xgbTree	Elastic Net filter	0.626215	0.622222	0.543663	0.722917	0.0578249	16
xgbTree	Wilcoxon filter	0.58724	0.577778	0.524045	0.662066	0.045341	16
xgbTree	PLS filter	0.564019	0.553125	0.467795	0.661111	0.0600718	16
xgbTree	ReliefF filter	0.505122	0.497917	0.37066	0.621788	0.0701863	16
